# Supplementary material for: Gut microbial signatures and cardiac-microbiota axis in Yili horses with divergent exercise-induced cardiac remodeling
Source: Front Microbiol. 2025 Dec 3;16:1689293. doi: 10.3389/fmicb.2025.1689293 (PMC12711142; doi:10.3389/fmicb.2025.1689293)
Supplement: Supplementary file 1 [file Data_Sheet_1.zip]

Archive with 8 entries (7 files):
- Supplementary Table/
- Supplementary Table/Supplementary Table S1.xlsx
- Supplementary Table/Supplementary Table S2.xlsx
- Supplementary Table/Supplementary Table S3.xlsx
- Supplementary Table/Supplementary Table S4.xlsx
- Supplementary Table/Supplementary Table S5.xlsx
- Supplementary Table/Supplementary Table S6.xlsx
- Supplementary Table/Table 1.docx
