# Supplementary material for: Gut microbial signatures and cardiac-microbiota axis in Yili horses with divergent exercise-induced cardiac remodeling
Source: Front Microbiol. 2025 Dec 3;16:1689293. doi: 10.3389/fmicb.2025.1689293 (PMC12711142; doi:10.3389/fmicb.2025.1689293)
Supplement: Supplementary file 1 [file Data_Sheet_1.zip › Supplementary Table/Supplementary Table S1.xlsx]

## Sheet: After training
	D.Y group(n=10)	D.P group(n=10)	Z	P
RVDd	3.20(2.88,3.46)	2.76(2.53,3.10)	-2.193	0.028
IVSd	2.88(2.69,3.09)	2.58(2.52,2.71)	-2.117	0.034
LVIDd	10.38(10.08,10.86)	10.19(9.17,10.42)	-1.701	0.089
LVFWd	2.39(2.27,2.47)	2.32(2.07,2.61)	-0.529	0.597
RVDs	2.34(2.19,2.54)	1.84(1.57,2.16)	-2.269	0.023
IVSs	4.40(4.11,4.56)	4.16(4.02,4.42)	-0.909	0.363
LVIDS	6.51(6.22,6.66)	6.47(5.92.,6.94)	-0.038	0.97
LVFWs	3.65(3.40,3.82)	3.47(3.16,3.67)	-0.907	0.364
LV minor	15.59(15.27,16.03)	15.54(14.75,16.34)	-0.302	0.762
MVD	9.44(8.92,9.96)	9.39(8.92,9.76)	-0.302	0.762
LADd	9.72(9.13,10.18)	9.44(8.97,10.13)	-0.265	0.791
LADs	10.77(10.27,11.21)	10.94(10.52,11.18)	-0.416	0.677
AODd	5.90(5.62,5.97)	5.63(5.37,5.81)	-1.966	0.049
PAd	4.62(4.36,4.69)	4.38(4.28,4.58)	-0.91	0.363
AODs	5.96(5.83,5.99)	5.83(5.56,5.97)	-0.908	0.364
PAs	5.35(5.05,5.59)	5.21(5.00,5.42)	-0.454	0.65
EDV	611.96(574.90,675.49)	588.58(467.61,618.51)	-1.739	0.082
ESV	208.83(193.96,223.83)	218.54(195.13,228.04)	0	1
AOD/LAD	0.61(0.57,0.65)	0.59(0.57,0.61)	-0.837	0.403
MWTd	2.60(2.49,2.66)	2.47(2.31,2.55)	-2.269	0.023
RWTd	0.51(0.47,0.52)	0.49(0.45,0.53)	-0.344	0.731
EF	0.65(0.64,0.68)	0.61(0.57,0.66)	-1.561	0.118
ET	0.66(0.60,0.70)	0.65(0.61,0.69)	-0.342	0.732
SV	401.65(376.52,449.71)	357.87(292.97,394.58)	-2.192	0.028
SI	78.33(71.38,84.22)	69.33(56.57,75.07)	-2.495	0.013
CO	15916.39(13655.44,17402.16)	12349.47(11560.69,15222.26)	-2.419	0.016
CI	3010.91(2690.76,3276.74)	2385.67(2260.94,2925.48)	-2.268	0.023
FS	76.55(75.53,79.71)	78.21(80.95,83.45)	-2.42	0.016
LVM	2828.77(2493.36,2942.12)	2390.25(2159.47,2586.53)	-2.495	0.01
VTI	3.01(2.69,3.28)	2.39(2.26,2.93)	-2.268	0.023
LV MASS-I	552.14(494.42,557.63)	464.68(406.13,502.23)	-2.57	0.01

## Sheet: Before training
	D.Y group(n=10)	D.P group(n=10)	Z	P
RVDd	2.40(2.29,2.46)	2.27(2.20,2.36)	-1.55	0.121
IVSd	2.09(1.97,2.27)	1.98(1.93,2.12)	-1.286	0.198
LVIDd	8.94(8.75,9.21)	8.9(8.29,9.27)	-0.529	0.597
LVFWd	1.61(1.55,1.73)	1.65(1.52,1.73)	-0.151	0.88
RVDs	1.42(1.33,1.51)	1.37(1.30,1.50)	-0.795	0.427
IVSs	3.63(3.47,3.81)	3.45(3.22,3.67)	-1.361	0.174
LVIDS	5.24(4.85,5.71)	5.16(4.74.,6.17)	-0.151	0.88
LVFWs	2.68(2.44,2.85)	2.55(2.32,2.81)	-0.567	0.57
LV_minor	14.35(13.91,14.65)	14.45(13.47,14.90)	-0.302	0.762
MVD	8.09(7.73,8.40)	7.68(7.62,8.37)	-0.832	0.406
LADd	8.33(8.03,8.43)	8.29(7.83,8.38)	-0.719	0.472
LADs	9.84(9.38,10.34)	9.73(9.20,10.23)	-0.302	0.762
AODd	4.48(4.38,4.81)	4.52(4.27,4.66)	-0.795	0.427
PAd	3.65(3.48,3.72)	3.65(3.58,3.80)	-0.681	0.496
AODs	5.14(5.02,5.25)	5.15(4.91,5.31)	-0.303	0.762
PAs	4.22(4.18,4.29)	4.34(4.14,4.54)	-1.437	0.151
EDV	441.41(420.86,470.98)	437.28(372.96,477.89)	-0.529	0.597
ESV	131.96(110.55,160.78)	127.46(104.78,191.96)	-0.151	0.88
AOD/LAD	0.56(0.53,0.58)	0.56(0.51,0.60)	0	1
MWTd	1.85(1.74,1.96)	1.76(1.70,1.85)	-1.022	0.307
RWTd	0.42(0.40,0.44)	0.40(0.38,0.44)	-0.421	0.674
LVM	1287.79(1237.04,1497.39)	1199.23(1120.39,1400.82)	-1.739	0.082
LV_MASS_I	264.57(252.09,298.95)	258.00(242.88,297.79)	-0.832	0.406
EF	0.72(0.63,0.74)	0.68(0.62,0.73)	-0.758	0.448
ET	0.78(0.65,0.82)	0.70(0.66,0.77)	-0.492	0.623
SV	305.37(284.52,340.07)	278.46(258.77,328.77)	-1.285	0.199
SI	63.39(57.96,68.86)	61.84(51.58,71.77)	-0.529	0.597
CO	13665.78(12296.03,15702.4450)	12570.22(11594.04,13563.47)	-1.436	0.151
CI	2814.64(2495.96,3235.49)	2649.88(2443.00,2861.15)	-0.756	0.45
FS	84.09(83.19,85.25)	84.21(82.89,85.13)	-0.076	0.94
VTI	2.82(2.50,3.24)	2.65(2.44,2.86)	-0.756	0.45
