# Supplementary material for: Gut microbial signatures and cardiac-microbiota axis in Yili horses with divergent exercise-induced cardiac remodeling
Source: Front Microbiol. 2025 Dec 3;16:1689293. doi: 10.3389/fmicb.2025.1689293 (PMC12711142; doi:10.3389/fmicb.2025.1689293)
Supplement: Supplementary file 1 [file Data_Sheet_1.zip › Supplementary Table/Supplementary Table S2.xlsx]

## Sheet: phylum
phylum	D.Y	D.P	P
k__Bacteria;p__Mycoplasmatota	0.00452325004297433	0.00525763813493268	0.38
k__Bacteria;p__Actinomycetota	0.0046717994895974	0.00526698128658489	0.0892
k__Archaea;p__Euryarchaeota	0.00496018479245298	0.00634285571116875	0.443
k__Bacteria;p__Lentisphaerota	0.00934280925275123	0.0121402569949873	0.0186
k__Bacteria;p__Pseudomonadota	0.0190106999894583	0.0184012765524988	0.604
k__Bacteria;p__Fibrobacterota	0.0184057103111387	0.0201118434393731	0.412
k__Bacteria;p__Spirochaetota	0.0220965540068226	0.021269231774353	0.811
k__Bacteria;p__Verrucomicrobiota	0.0248160380562357	0.0315785306100378	0.0153
k__Bacteria;p__Bacillota	0.159450199286388	0.165752745534323	0.549
k__Bacteria;p__Bacteroidota	0.269483469333218	0.221031917372441	0.00935
Others	0.463239285438963	0.492846722589299	0.0427

## Sheet: genus
genus	D.Y	D.P	P
f__Paludibacteraceae;g__Paludibacter	0.0050305156693858	0.00428427324293847	0.203
f__Tannerellaceae;g__Parabacteroides	0.00599154893844326	0.00489600489181854	0.00987
f__Rikenellaceae;g__Alistipes	0.00821484324639361	0.00800837375797969	0.577
f__Oscillospiraceae;g__Ruminococcus	0.00986759306816808	0.00954874277289925	0.682
f__Clostridiaceae;g__Clostridium	0.010408820337217	0.0104020190092875	0.994
f__Fibrobacteraceae;g__Fibrobacter	0.0176994791204769	0.0192894138154144	0.434
f__Treponemataceae;g__Treponema	0.0203227770685055	0.019300299845751	0.764
f__Streptococcaceae;g__Streptococcus	0.0168825401108957	0.0250287108396042	0.142
f__Bacteroidaceae;g__Bacteroides	0.0467188853277805	0.0388343242745573	0.00444
f__Prevotellaceae;g__Prevotella	0.0674070705268208	0.0465397182051552	0.0223
Others	0.791455926585912	0.813868119344593	0.0994
