# Supplementary material for: Gut microbial signatures and cardiac-microbiota axis in Yili horses with divergent exercise-induced cardiac remodeling
Source: Front Microbiol. 2025 Dec 3;16:1689293. doi: 10.3389/fmicb.2025.1689293 (PMC12711142; doi:10.3389/fmicb.2025.1689293)
Supplement: Supplementary file 1 [file Data_Sheet_1.zip › Supplementary Table/Supplementary Table S3.xlsx]

## Sheet: Metastats phylum_filter
Index	mean(group1)	variance(group1)	stderr(group1)	mean(group2)	variance(group2)	stderr(group2)	Pvalue	Qvalue	Taxonomy
k__Archaea;p__Candidatus_Thorarchaeota	6.3e-5	0	5e-6	1.11e-4	0	1.7e-5	0.010989	0.15984	k__Archaea;p__Candidatus_Thorarchaeota
k__Archaea;p__Candidatus_Woesearchaeota	1.3e-5	0	1e-6	1.9e-5	0	1e-6	0.003996	0.15984	k__Archaea;p__Candidatus_Woesearchaeota
k__Bacteria;p__Acidobacteriota	6.21e-4	0	4.5e-5	7.97e-4	0	4.4e-5	0.015984	0.15984	k__Bacteria;p__Acidobacteriota
k__Bacteria;p__Aquificota	4.8e-5	0	3e-6	6e-5	0	5e-6	0.036963	0.1658596153846154	k__Bacteria;p__Aquificota
k__Bacteria;p__Armatimonadota	3.26e-4	0	2.1e-5	4.13e-4	0	2.8e-5	0.023976	0.15984	k__Bacteria;p__Armatimonadota
k__Bacteria;p__Bacteroidota	0.269483	0.002031	0.014253	0.221032	5.16e-4	0.007185	0.005994	0.15984	k__Bacteria;p__Bacteroidota
k__Bacteria;p__Balneolota	4.6e-5	0	3e-6	5.4e-5	0	2e-6	0.036963	0.1658596153846154	k__Bacteria;p__Balneolota
k__Bacteria;p__Caldisericota	1.6e-5	0	4e-6	4e-5	0	1e-5	0.041958	0.174825	k__Bacteria;p__Caldisericota
k__Bacteria;p__Candidatus_Aminicenantes	1.33e-4	0	7e-6	1.54e-4	0	7e-6	0.047952	0.18575156250000002	k__Bacteria;p__Candidatus_Aminicenantes
k__Bacteria;p__Candidatus_Auribacterota	7e-6	0	1e-6	9e-6	0	1e-6	0.032967	0.160256	k__Bacteria;p__Candidatus_Auribacterota
k__Bacteria;p__Candidatus_Campbellbacteria	1e-6	0	0	3e-6	0	1e-6	0.013986	0.15984	k__Bacteria;p__Candidatus_Campbellbacteria
k__Bacteria;p__Candidatus_Cloacimonadota	9.7e-5	0	8e-6	1.31e-4	0	1.4e-5	0.042957	0.174825	k__Bacteria;p__Candidatus_Cloacimonadota
k__Bacteria;p__Candidatus_Doudnabacteria	6e-6	0	1e-6	1.1e-5	0	3e-6	0.007992	0.15984	k__Bacteria;p__Candidatus_Doudnabacteria
k__Bacteria;p__Candidatus_Fermentibacteria	3.6e-5	0	2e-6	4.6e-5	0	3e-6	0.015984	0.15984	k__Bacteria;p__Candidatus_Fermentibacteria
k__Bacteria;p__Candidatus_Firestonebacteria	8e-6	0	1e-6	1e-5	0	1e-6	0.030969	0.15984	k__Bacteria;p__Candidatus_Firestonebacteria
k__Bacteria;p__Candidatus_Giovannonibacteria	5e-6	0	1e-6	7e-6	0	1e-6	0.028971	0.15984	k__Bacteria;p__Candidatus_Giovannonibacteria
k__Bacteria;p__Candidatus_Goldbacteria	4e-6	0	0	6e-6	0	1e-6	0.005994	0.15984	k__Bacteria;p__Candidatus_Goldbacteria
k__Bacteria;p__Candidatus_Handelsmanbacteria	4e-6	0	0	5e-6	0	0	0.02997	0.15984	k__Bacteria;p__Candidatus_Handelsmanbacteria
k__Bacteria;p__Candidatus_Hydrogenedentes	1.26e-4	0	1e-5	1.58e-4	0	9e-6	0.028971	0.15984	k__Bacteria;p__Candidatus_Hydrogenedentes
k__Bacteria;p__Candidatus_Hydrothermae	8e-6	0	1e-6	1.1e-5	0	1e-6	0.014985	0.15984	k__Bacteria;p__Candidatus_Hydrothermae
k__Bacteria;p__Candidatus_Komeilibacteria	1e-6	0	0	1e-6	0	0	0.038961	0.17045437500000002	k__Bacteria;p__Candidatus_Komeilibacteria
k__Bacteria;p__Candidatus_Latescibacteria	1.29e-4	0	9e-6	1.57e-4	0	1e-5	0.043956	0.174825	k__Bacteria;p__Candidatus_Latescibacteria
k__Bacteria;p__Candidatus_Marinimicrobia	5.8e-5	0	6e-6	7.5e-5	0	3e-6	0.020979	0.15984	k__Bacteria;p__Candidatus_Marinimicrobia
k__Bacteria;p__Candidatus_Moranbacteria	4.7e-5	0	4e-6	6.3e-5	0	5e-6	0.031968	0.15984	k__Bacteria;p__Candidatus_Moranbacteria
k__Bacteria;p__Candidatus_Omnitrophota	1.4e-4	0	1e-5	1.83e-4	0	9e-6	0.005994	0.15984	k__Bacteria;p__Candidatus_Omnitrophota
k__Bacteria;p__Candidatus_Pacebacteria	3e-6	0	0	4e-6	0	1e-6	0.043956	0.174825	k__Bacteria;p__Candidatus_Pacebacteria
k__Bacteria;p__Candidatus_Portnoybacteria	5e-6	0	1e-6	8e-6	0	1e-6	9.99e-4	0.15984	k__Bacteria;p__Candidatus_Portnoybacteria
k__Bacteria;p__Candidatus_Rokubacteria	4.1e-5	0	3e-6	5e-5	0	2e-6	0.027972	0.15984	k__Bacteria;p__Candidatus_Rokubacteria
k__Bacteria;p__Candidatus_Sumerlaeota	1.28e-4	0	7e-6	1.55e-4	0	9e-6	0.030969	0.15984	k__Bacteria;p__Candidatus_Sumerlaeota
k__Bacteria;p__Candidatus_Taylorbacteria	1e-6	0	0	2e-6	0	0	0.04995	0.18575156250000002	k__Bacteria;p__Candidatus_Taylorbacteria
k__Bacteria;p__Candidatus_Tectomicrobia	1.1e-5	0	1e-6	1.4e-5	0	1e-6	0.011988	0.15984	k__Bacteria;p__Candidatus_Tectomicrobia
k__Bacteria;p__Candidatus_Yanofskybacteria	4e-6	0	0	5e-6	0	1e-6	0.031968	0.15984	k__Bacteria;p__Candidatus_Yanofskybacteria
k__Bacteria;p__Chlorobiota	1e-4	0	5e-6	1.19e-4	0	6e-6	0.021978	0.15984	k__Bacteria;p__Chlorobiota
k__Bacteria;p__Chloroflexota	7.47e-4	0	4.6e-5	9.31e-4	0	4.3e-5	0.012987	0.15984	k__Bacteria;p__Chloroflexota
k__Bacteria;p__Cyanobacteriota	3.72e-4	0	2e-5	4.39e-4	0	2e-5	0.034965	0.16537500000000002	k__Bacteria;p__Cyanobacteriota
k__Bacteria;p__Gemmatimonadota	7.4e-5	0	4e-6	9.1e-5	0	5e-6	0.027972	0.15984	k__Bacteria;p__Gemmatimonadota
k__Bacteria;p__Kiritimatiellota	7.21e-4	0	5.3e-5	9.44e-4	0	6.3e-5	0.017982	0.15984	k__Bacteria;p__Kiritimatiellota
k__Bacteria;p__Lentisphaerota	0.009343	5e-6	7.24e-4	0.01214	6e-6	8.01e-4	0.022977	0.15984	k__Bacteria;p__Lentisphaerota
k__Bacteria;p__Nitrospinota	1.6e-5	0	2e-6	2.2e-5	0	2e-6	0.013986	0.15984	k__Bacteria;p__Nitrospinota
k__Bacteria;p__Nitrospirota	1.34e-4	0	8e-6	1.66e-4	0	8e-6	0.014985	0.15984	k__Bacteria;p__Nitrospirota
k__Bacteria;p__Planctomycetota	0.002773	0	1.86e-4	0.003567	0	2.2e-4	0.017982	0.15984	k__Bacteria;p__Planctomycetota
k__Bacteria;p__Synergistota	2.85e-4	0	1.5e-5	3.27e-4	0	1.1e-5	0.030969	0.15984	k__Bacteria;p__Synergistota
k__Bacteria;p__Thermotogota	7.8e-5	0	3e-6	9.2e-5	0	3e-6	0.006993	0.15984	k__Bacteria;p__Thermotogota
k__Bacteria;p__Verrucomicrobiota	0.024816	2.3e-5	0.001517	0.031579	4e-5	0.001993	0.018981	0.15984	k__Bacteria;p__Verrucomicrobiota
k__Bacteria;p__candidate_division_WOR_3	6e-6	0	1e-6	8e-6	0	0	0.028971	0.15984	k__Bacteria;p__candidate_division_WOR_3
k__Bacteria;p__candidate_division_Zixibacteria	4.1e-5	0	2e-6	4.9e-5	0	2e-6	0.013986	0.15984	k__Bacteria;p__candidate_division_Zixibacteria

## Sheet: Metastats genus_filter
Index	mean(group1)	variance(group1)	stderr(group1)	mean(group2)	variance(group2)	stderr(group2)	Pvalue	Qvalue	Taxonomy
f__Halobacteriaceae;g__Halarchaeum	1.1e-5	0	0	1.3e-5	0	1e-6	0.045954	0.34716810937500003	k__Archaea;p__Euryarchaeota;c__Halobacteria;o__Halobacteriales;f__Halobacteriaceae;g__Halarchaeum
f__Thermococcaceae;g__Thermococcus	8e-6	0	1e-6	1e-5	0	1e-6	0.047952	0.3525667883211679	k__Archaea;p__Euryarchaeota;c__Thermococci;o__Thermococcales;f__Thermococcaceae;g__Thermococcus
f__Acanthopleuribacteraceae;g__Acanthopleuribacter	3e-6	0	0	4e-6	0	0	0.040959	0.3424266829971182	k__Bacteria;p__Acidobacteriota;c__Holophagae;o__Acanthopleuribacterales;f__Acanthopleuribacteraceae;g__Acanthopleuribacter
f__Acidobacteriaceae;g__Acidipila	1.8e-5	0	2e-6	2.3e-5	0	2e-6	0.047952	0.3525667883211679	k__Bacteria;p__Acidobacteriota;c__Terriglobia;o__Terriglobales;f__Acidobacteriaceae;g__Acidipila
f__Acidobacteriaceae;g__Edaphobacter	1e-5	0	1e-6	1.3e-5	0	1e-6	0.031968	0.3357553719512195	k__Bacteria;p__Acidobacteriota;c__Terriglobia;o__Terriglobales;f__Acidobacteriaceae;g__Edaphobacter
f__Acidobacteriaceae;g__Occallatibacter	2e-6	0	0	4e-6	0	0	9.99e-4	0.3242628251748252	k__Bacteria;p__Acidobacteriota;c__Terriglobia;o__Terriglobales;f__Acidobacteriaceae;g__Occallatibacter
f__Acidobacteriaceae;g__Pseudacidobacterium	1e-6	0	0	2e-6	0	0	0.008991	0.3242628251748252	k__Bacteria;p__Acidobacteriota;c__Terriglobia;o__Terriglobales;f__Acidobacteriaceae;g__Pseudacidobacterium
f__Vicinamibacteraceae;g__Luteitalea	6e-6	0	1e-6	9e-6	0	1e-6	0.005994	0.3242628251748252	k__Bacteria;p__Acidobacteriota;c__Vicinamibacteria;o__Vicinamibacterales;f__Vicinamibacteraceae;g__Luteitalea
f__Actinomycetaceae;g__Flaviflexus	1e-6	0	0	4e-6	0	2e-6	0.021978	0.3286504020618557	k__Bacteria;p__Actinomycetota;c__Actinomycetes;o__Actinomycetales;f__Actinomycetaceae;g__Flaviflexus
f__Geodermatophilaceae;g__Geodermatophilus	3e-6	0	0	5e-6	0	1e-6	0.03996	0.3419585840707965	k__Bacteria;p__Actinomycetota;c__Actinomycetes;o__Geodermatophilales;f__Geodermatophilaceae;g__Geodermatophilus
f__Jiangellaceae;g__Jiangella	1.2e-5	0	1e-6	1.5e-5	0	1e-6	0.033966	0.3357553719512195	k__Bacteria;p__Actinomycetota;c__Actinomycetes;o__Jiangellales;f__Jiangellaceae;g__Jiangella
f__Jiangellaceae;g__Phytoactinopolyspora	4e-6	0	1e-6	6e-6	0	0	0.024975	0.3357553719512195	k__Bacteria;p__Actinomycetota;c__Actinomycetes;o__Jiangellales;f__Jiangellaceae;g__Phytoactinopolyspora
f__Kineosporiaceae;g__Kineosporia	6e-6	0	1e-6	9e-6	0	1e-6	0.025974	0.3357553719512195	k__Bacteria;p__Actinomycetota;c__Actinomycetes;o__Kineosporiales;f__Kineosporiaceae;g__Kineosporia
f__Streptomycetaceae;g__Streptacidiphilus	2e-6	0	0	3e-6	0	0	0.025974	0.3357553719512195	k__Bacteria;p__Actinomycetota;c__Actinomycetes;o__Kitasatosporales;f__Streptomycetaceae;g__Streptacidiphilus
f__Streptomycetaceae;g__Streptantibioticus	1e-6	0	0	1e-6	0	0	0.048951	0.3525667883211679	k__Bacteria;p__Actinomycetota;c__Actinomycetes;o__Kitasatosporales;f__Streptomycetaceae;g__Streptantibioticus
f__Cellulomonadaceae;g__Oerskovia	4e-6	0	0	6e-6	0	0	0.004995	0.3242628251748252	k__Bacteria;p__Actinomycetota;c__Actinomycetes;o__Micrococcales;f__Cellulomonadaceae;g__Oerskovia
f__Demequinaceae;g__Demequina	1.4e-5	0	1e-6	1.8e-5	0	1e-6	0.023976	0.3357553719512195	k__Bacteria;p__Actinomycetota;c__Actinomycetes;o__Micrococcales;f__Demequinaceae;g__Demequina
f__Intrasporangiaceae;g__Terracoccus	1e-6	0	0	2e-6	0	0	0.010989	0.3242628251748252	k__Bacteria;p__Actinomycetota;c__Actinomycetes;o__Micrococcales;f__Intrasporangiaceae;g__Terracoccus
f__Microbacteriaceae;g__Agromyces	1.2e-5	0	1e-6	1.5e-5	0	1e-6	0.026973	0.3357553719512195	k__Bacteria;p__Actinomycetota;c__Actinomycetes;o__Micrococcales;f__Microbacteriaceae;g__Agromyces
f__Microbacteriaceae;g__Clavibacter	1.7e-5	0	1e-6	2e-5	0	1e-6	0.041958	0.3438422542372882	k__Bacteria;p__Actinomycetota;c__Actinomycetes;o__Micrococcales;f__Microbacteriaceae;g__Clavibacter
f__Microbacteriaceae;g__Curtobacterium	4.8e-5	0	2e-6	5.6e-5	0	2e-6	0.012987	0.3242628251748252	k__Bacteria;p__Actinomycetota;c__Actinomycetes;o__Micrococcales;f__Microbacteriaceae;g__Curtobacterium
f__Microbacteriaceae;g__Microterricola	2e-6	0	0	3e-6	0	0	0.006993	0.3242628251748252	k__Bacteria;p__Actinomycetota;c__Actinomycetes;o__Micrococcales;f__Microbacteriaceae;g__Microterricola
f__Microbacteriaceae;g__Planctomonas	2e-6	0	0	3e-6	0	0	0.015984	0.3242628251748252	k__Bacteria;p__Actinomycetota;c__Actinomycetes;o__Micrococcales;f__Microbacteriaceae;g__Planctomonas
f__Microbacteriaceae;g__Plantibacter	1e-6	0	0	2e-6	0	1e-6	0.013986	0.3242628251748252	k__Bacteria;p__Actinomycetota;c__Actinomycetes;o__Micrococcales;f__Microbacteriaceae;g__Plantibacter
f__Promicromonosporaceae;g__Cellulosimicrobium	4e-6	0	0	6e-6	0	1e-6	0.028971	0.3357553719512195	k__Bacteria;p__Actinomycetota;c__Actinomycetes;o__Micrococcales;f__Promicromonosporaceae;g__Cellulosimicrobium
f__Micromonosporaceae;g__Actinoplanes	9e-6	0	1e-6	1.2e-5	0	1e-6	0.02997	0.3357553719512195	k__Bacteria;p__Actinomycetota;c__Actinomycetes;o__Micromonosporales;f__Micromonosporaceae;g__Actinoplanes
f__Micromonosporaceae;g__Micromonospora	3.6e-5	0	3e-6	4.5e-5	0	3e-6	0.044955	0.34592693633952254	k__Bacteria;p__Actinomycetota;c__Actinomycetes;o__Micromonosporales;f__Micromonosporaceae;g__Micromonospora
f__Micromonosporaceae;g__Salinispora	1e-6	0	0	0	0	0	0.020979	0.3254549679144385	k__Bacteria;p__Actinomycetota;c__Actinomycetes;o__Micromonosporales;f__Micromonosporaceae;g__Salinispora
f__Gordoniaceae;g__Gordonia	1.1e-5	0	1e-6	1.4e-5	0	1e-6	0.032967	0.3357553719512195	k__Bacteria;p__Actinomycetota;c__Actinomycetes;o__Mycobacteriales;f__Gordoniaceae;g__Gordonia
f__Nocardiaceae;g__Nocardia	3.8e-5	0	3e-6	4.9e-5	0	2e-6	0.004995	0.3242628251748252	k__Bacteria;p__Actinomycetota;c__Actinomycetes;o__Mycobacteriales;f__Nocardiaceae;g__Nocardia
f__Nocardiaceae;g__Prescottella	2e-6	0	0	2e-6	0	0	0.025974	0.3357553719512195	k__Bacteria;p__Actinomycetota;c__Actinomycetes;o__Mycobacteriales;f__Nocardiaceae;g__Prescottella
f__Nocardiaceae;g__Williamsia	1e-6	0	0	1e-6	0	0	0.041958	0.3438422542372882	k__Bacteria;p__Actinomycetota;c__Actinomycetes;o__Mycobacteriales;f__Nocardiaceae;g__Williamsia
f__Other;g__Fodinicola	1e-6	0	0	1e-6	0	0	0.017982	0.3254549679144385	k__Bacteria;p__Actinomycetota;c__Actinomycetes;o__Mycobacteriales;f__Other;g__Fodinicola
f__Nocardioidaceae;g__Aeromicrobium	2e-6	0	0	3e-6	0	0	0.013986	0.3242628251748252	k__Bacteria;p__Actinomycetota;c__Actinomycetes;o__Propionibacteriales;f__Nocardioidaceae;g__Aeromicrobium
f__Nocardioidaceae;g__Nocardioides	2.2e-5	0	2e-6	2.9e-5	0	2e-6	0.010989	0.3242628251748252	k__Bacteria;p__Actinomycetota;c__Actinomycetes;o__Propionibacteriales;f__Nocardioidaceae;g__Nocardioides
f__Propionibacteriaceae;g__Propioniciclava	1.7e-5	0	1e-6	2.2e-5	0	2e-6	0.032967	0.3357553719512195	k__Bacteria;p__Actinomycetota;c__Actinomycetes;o__Propionibacteriales;f__Propionibacteriaceae;g__Propioniciclava
f__Pseudonocardiaceae;g__Amycolatopsis	2.3e-5	0	2e-6	2.8e-5	0	2e-6	0.04995	0.3525667883211679	k__Bacteria;p__Actinomycetota;c__Actinomycetes;o__Pseudonocardiales;f__Pseudonocardiaceae;g__Amycolatopsis
f__Pseudonocardiaceae;g__Solihabitans	1e-6	0	0	3e-6	0	0	0.015984	0.3242628251748252	k__Bacteria;p__Actinomycetota;c__Actinomycetes;o__Pseudonocardiales;f__Pseudonocardiaceae;g__Solihabitans
f__Streptosporangiaceae;g__Nonomuraea	1.1e-5	0	1e-6	1.4e-5	0	1e-6	0.048951	0.3525667883211679	k__Bacteria;p__Actinomycetota;c__Actinomycetes;o__Streptosporangiales;f__Streptosporangiaceae;g__Nonomuraea
f__Thermomonosporaceae;g__Actinomadura	1e-5	0	1e-6	1.3e-5	0	1e-6	0.006993	0.3242628251748252	k__Bacteria;p__Actinomycetota;c__Actinomycetes;o__Streptosporangiales;f__Thermomonosporaceae;g__Actinomadura
f__Atopobiaceae;g__Parafannyhessea	1.4e-5	0	1e-6	1.7e-5	0	0	0.015984	0.3242628251748252	k__Bacteria;p__Actinomycetota;c__Coriobacteriia;o__Coriobacteriales;f__Atopobiaceae;g__Parafannyhessea
f__Coriobacteriaceae;g__Coriobacterium	0	0	0	1e-6	0	0	0.03996	0.3419585840707965	k__Bacteria;p__Actinomycetota;c__Coriobacteriia;o__Coriobacteriales;f__Coriobacteriaceae;g__Coriobacterium
f__Coriobacteriaceae;g__Parvibacter	7e-6	0	0	9e-6	0	1e-6	0.020979	0.3254549679144385	k__Bacteria;p__Actinomycetota;c__Coriobacteriia;o__Coriobacteriales;f__Coriobacteriaceae;g__Parvibacter
f__Eggerthellaceae;g__Adlercreutzia	9.5e-5	0	3e-6	1.14e-4	0	5e-6	0.003996	0.3242628251748252	k__Bacteria;p__Actinomycetota;c__Coriobacteriia;o__Eggerthellales;f__Eggerthellaceae;g__Adlercreutzia
f__Eggerthellaceae;g__Berryella	3e-6	0	0	5e-6	0	0	0.007992	0.3242628251748252	k__Bacteria;p__Actinomycetota;c__Coriobacteriia;o__Eggerthellales;f__Eggerthellaceae;g__Berryella
f__Eggerthellaceae;g__Cryptobacterium	2.9e-5	0	4e-6	1.9e-5	0	2e-6	0.04995	0.3525667883211679	k__Bacteria;p__Actinomycetota;c__Coriobacteriia;o__Eggerthellales;f__Eggerthellaceae;g__Cryptobacterium
f__Eggerthellaceae;g__Enterorhabdus	5e-6	0	0	6e-6	0	0	0.031968	0.3357553719512195	k__Bacteria;p__Actinomycetota;c__Coriobacteriia;o__Eggerthellales;f__Eggerthellaceae;g__Enterorhabdus
f__Eggerthellaceae;g__Gordonibacter	3.2e-5	0	1e-6	4e-5	0	2e-6	0.004995	0.3242628251748252	k__Bacteria;p__Actinomycetota;c__Coriobacteriia;o__Eggerthellales;f__Eggerthellaceae;g__Gordonibacter
f__Eggerthellaceae;g__Raoultibacter	1.6e-5	0	1e-6	1.9e-5	0	1e-6	0.031968	0.3357553719512195	k__Bacteria;p__Actinomycetota;c__Coriobacteriia;o__Eggerthellales;f__Eggerthellaceae;g__Raoultibacter
f__Nitriliruptoraceae;g__Nitriliruptor	1e-6	0	0	1e-6	0	0	0.006993	0.3242628251748252	k__Bacteria;p__Actinomycetota;c__Nitriliruptoria;o__Nitriliruptorales;f__Nitriliruptoraceae;g__Nitriliruptor
f__Other;g__Candidatus_Hakubanella	4e-6	0	0	6e-6	0	1e-6	0.043956	0.344639	k__Bacteria;p__Actinomycetota;c__Other;o__Other;f__Other;g__Candidatus_Hakubanella
f__Conexibacteraceae;g__Conexibacter	1e-6	0	0	2e-6	0	0	0.04995	0.3525667883211679	k__Bacteria;p__Actinomycetota;c__Thermoleophilia;o__Solirubrobacterales;f__Conexibacteraceae;g__Conexibacter
f__Patulibacteraceae;g__Patulibacter	1e-6	0	0	1e-6	0	0	0.002997	0.3242628251748252	k__Bacteria;p__Actinomycetota;c__Thermoleophilia;o__Solirubrobacterales;f__Patulibacteraceae;g__Patulibacter
f__Aquificaceae;g__Hydrogenivirga	2e-6	0	0	3e-6	0	0	0.016983	0.3254549679144385	k__Bacteria;p__Aquificota;c__Aquificae;o__Aquificales;f__Aquificaceae;g__Hydrogenivirga
f__Hydrogenothermaceae;g__Hydrogenothermus	1e-6	0	0	2e-6	0	0	0.018981	0.3254549679144385	k__Bacteria;p__Aquificota;c__Aquificae;o__Aquificales;f__Hydrogenothermaceae;g__Hydrogenothermus
f__Hydrogenothermaceae;g__Sulfurihydrogenibium	2e-6	0	0	4e-6	0	0	0.041958	0.3438422542372882	k__Bacteria;p__Aquificota;c__Aquificae;o__Aquificales;f__Hydrogenothermaceae;g__Sulfurihydrogenibium
f__Desulfurobacteriaceae;g__Desulfurobacterium	5e-6	0	1e-6	9e-6	0	1e-6	0.027972	0.3357553719512195	k__Bacteria;p__Aquificota;c__Aquificae;o__Desulfurobacteriales;f__Desulfurobacteriaceae;g__Desulfurobacterium
f__Capsulimonadaceae;g__Capsulimonas	8e-6	0	1e-6	1e-5	0	1e-6	0.040959	0.3424266829971182	k__Bacteria;p__Armatimonadota;c__Armatimonadia;o__Capsulimonadales;f__Capsulimonadaceae;g__Capsulimonas
f__Chthonomonadaceae;g__Chthonomonas	4e-6	0	0	6e-6	0	0	0.021978	0.3286504020618557	k__Bacteria;p__Armatimonadota;c__Chthonomonadetes;o__Chthonomonadales;f__Chthonomonadaceae;g__Chthonomonas
f__Fimbriimonadaceae;g__Fimbriimonas	2e-6	0	0	3e-6	0	0	0.025974	0.3357553719512195	k__Bacteria;p__Armatimonadota;c__Fimbriimonadia;o__Fimbriimonadales;f__Fimbriimonadaceae;g__Fimbriimonas
f__Alicyclobacillaceae;g__Effusibacillus	8e-6	0	1e-6	1.1e-5	0	1e-6	0.004995	0.3242628251748252	k__Bacteria;p__Bacillota;c__Bacilli;o__Bacillales;f__Alicyclobacillaceae;g__Effusibacillus
f__Bacillaceae;g__Alkalicoccus	2e-6	0	0	3e-6	0	0	0.031968	0.3357553719512195	k__Bacteria;p__Bacillota;c__Bacilli;o__Bacillales;f__Bacillaceae;g__Alkalicoccus
f__Bacillaceae;g__Anaerobacillus	5e-6	0	1e-6	7e-6	0	1e-6	0.014985	0.3242628251748252	k__Bacteria;p__Bacillota;c__Bacilli;o__Bacillales;f__Bacillaceae;g__Anaerobacillus
f__Bacillaceae;g__Caldibacillus	1.1e-5	0	1e-6	1.5e-5	0	2e-6	0.047952	0.3525667883211679	k__Bacteria;p__Bacillota;c__Bacilli;o__Bacillales;f__Bacillaceae;g__Caldibacillus
f__Bacillaceae;g__Halalkalibacterium_ex_Joshi_et_al_2022_	2e-6	0	0	3e-6	0	1e-6	0.03996	0.3419585840707965	k__Bacteria;p__Bacillota;c__Bacilli;o__Bacillales;f__Bacillaceae;g__Halalkalibacterium_ex_Joshi_et_al_2022_
f__Bacillaceae;g__Parageobacillus	2e-6	0	0	4e-6	0	1e-6	0.005994	0.3242628251748252	k__Bacteria;p__Bacillota;c__Bacilli;o__Bacillales;f__Bacillaceae;g__Parageobacillus
f__Bacillaceae;g__Pseudogracilibacillus	2e-6	0	0	3e-6	0	0	9.99e-4	0.3242628251748252	k__Bacteria;p__Bacillota;c__Bacilli;o__Bacillales;f__Bacillaceae;g__Pseudogracilibacillus
f__Bacillaceae;g__Rubeoparvulum	1.1e-5	0	1e-6	1.5e-5	0	1e-6	0.032967	0.3357553719512195	k__Bacteria;p__Bacillota;c__Bacilli;o__Bacillales;f__Bacillaceae;g__Rubeoparvulum
f__Bacillaceae;g__Salibacterium	1e-6	0	0	1e-6	0	0	0.012987	0.3242628251748252	k__Bacteria;p__Bacillota;c__Bacilli;o__Bacillales;f__Bacillaceae;g__Salibacterium
f__Bacillaceae;g__Schinkia	1e-6	0	0	2e-6	0	0	0.045954	0.34716810937500003	k__Bacteria;p__Bacillota;c__Bacilli;o__Bacillales;f__Bacillaceae;g__Schinkia
f__Bacillaceae;g__Terribacillus	5e-6	0	0	6e-6	0	0	0.044955	0.34592693633952254	k__Bacteria;p__Bacillota;c__Bacilli;o__Bacillales;f__Bacillaceae;g__Terribacillus
f__Listeriaceae;g__Listeria	3.7e-5	0	2e-6	4.4e-5	0	3e-6	0.027972	0.3357553719512195	k__Bacteria;p__Bacillota;c__Bacilli;o__Bacillales;f__Listeriaceae;g__Listeria
f__Paenibacillaceae;g__Cohnella	1.12e-4	0	7e-6	1.36e-4	0	6e-6	0.022977	0.33162326865671643	k__Bacteria;p__Bacillota;c__Bacilli;o__Bacillales;f__Paenibacillaceae;g__Cohnella
f__Paenibacillaceae;g__Paenibacillus	9.9e-4	0	4.1e-5	0.001175	0	3.1e-5	0.002997	0.3242628251748252	k__Bacteria;p__Bacillota;c__Bacilli;o__Bacillales;f__Paenibacillaceae;g__Paenibacillus
f__Planococcaceae;g__Paenisporosarcina	3e-6	0	0	2e-6	0	0	0.031968	0.3357553719512195	k__Bacteria;p__Bacillota;c__Bacilli;o__Bacillales;f__Planococcaceae;g__Paenisporosarcina
f__Staphylococcaceae;g__Macrococcus	1.2e-5	0	1e-6	1.5e-5	0	1e-6	0.036963	0.3357553719512195	k__Bacteria;p__Bacillota;c__Bacilli;o__Bacillales;f__Staphylococcaceae;g__Macrococcus
f__Staphylococcaceae;g__Mammaliicoccus	1.5e-5	0	1e-6	2e-5	0	1e-6	0.02997	0.3357553719512195	k__Bacteria;p__Bacillota;c__Bacilli;o__Bacillales;f__Staphylococcaceae;g__Mammaliicoccus
f__Thermoactinomycetaceae;g__Planifilum	5e-6	0	1e-6	8e-6	0	1e-6	0.012987	0.3242628251748252	k__Bacteria;p__Bacillota;c__Bacilli;o__Bacillales;f__Thermoactinomycetaceae;g__Planifilum
f__Thermoactinomycetaceae;g__Shimazuella	2e-6	0	0	1e-6	0	0	0.004995	0.3242628251748252	k__Bacteria;p__Bacillota;c__Bacilli;o__Bacillales;f__Thermoactinomycetaceae;g__Shimazuella
f__Aerococcaceae;g__Eremococcus	1e-6	0	0	2e-6	0	0	0.004995	0.3242628251748252	k__Bacteria;p__Bacillota;c__Bacilli;o__Lactobacillales;f__Aerococcaceae;g__Eremococcus
f__Aerococcaceae;g__Fundicoccus	5e-6	0	0	4e-6	0	0	0.007992	0.3242628251748252	k__Bacteria;p__Bacillota;c__Bacilli;o__Lactobacillales;f__Aerococcaceae;g__Fundicoccus
f__Carnobacteriaceae;g__Carnobacterium	1.5e-5	0	1e-6	1.9e-5	0	1e-6	0.020979	0.3254549679144385	k__Bacteria;p__Bacillota;c__Bacilli;o__Lactobacillales;f__Carnobacteriaceae;g__Carnobacterium
f__Lactobacillaceae;g__Lacticaseibacillus	2.9e-5	0	2e-6	3.9e-5	0	3e-6	0.01998	0.3254549679144385	k__Bacteria;p__Bacillota;c__Bacilli;o__Lactobacillales;f__Lactobacillaceae;g__Lacticaseibacillus
f__Lactobacillaceae;g__Secundilactobacillus	4e-6	0	0	6e-6	0	1e-6	0.041958	0.3438422542372882	k__Bacteria;p__Bacillota;c__Bacilli;o__Lactobacillales;f__Lactobacillaceae;g__Secundilactobacillus
f__Candidatus_Borkfalkiaceae;g__Candidatus_Borkfalkia	9.9e-5	0	5e-6	1.26e-4	0	5e-6	0.001998	0.3242628251748252	k__Bacteria;p__Bacillota;c__Clostridia;o__Candidatus_Borkfalkiales;f__Candidatus_Borkfalkiaceae;g__Candidatus_Borkfalkia
f__Clostridiaceae;g__Anaerosolibacter	6e-6	0	1e-6	7e-6	0	0	0.040959	0.3424266829971182	k__Bacteria;p__Bacillota;c__Clostridia;o__Eubacteriales;f__Clostridiaceae;g__Anaerosolibacter
f__Clostridiaceae;g__Butyricicoccus	5.09e-4	0	7.2e-5	3.47e-4	0	1.3e-5	0.02997	0.3357553719512195	k__Bacteria;p__Bacillota;c__Clostridia;o__Eubacteriales;f__Clostridiaceae;g__Butyricicoccus
f__Clostridiaceae;g__Fonticella	4e-6	0	0	5e-6	0	1e-6	0.037962	0.3357553719512195	k__Bacteria;p__Bacillota;c__Clostridia;o__Eubacteriales;f__Clostridiaceae;g__Fonticella
f__Clostridiaceae;g__Geosporobacter	1.2e-5	0	1e-6	1.5e-5	0	1e-6	0.010989	0.3242628251748252	k__Bacteria;p__Bacillota;c__Clostridia;o__Eubacteriales;f__Clostridiaceae;g__Geosporobacter
f__Clostridiaceae;g__Senegalia	1e-5	0	1e-6	1.3e-5	0	1e-6	0.040959	0.3424266829971182	k__Bacteria;p__Bacillota;c__Clostridia;o__Eubacteriales;f__Clostridiaceae;g__Senegalia
f__Clostridiaceae;g__Tindallia	2e-6	0	0	3e-6	0	1e-6	0.046953	0.3501559203084833	k__Bacteria;p__Bacillota;c__Clostridia;o__Eubacteriales;f__Clostridiaceae;g__Tindallia
f__Clostridiales_Family_XVII_Incertae_Sedis;g__Thermaerobacter	3e-6	0	0	4e-6	0	0	0.010989	0.3242628251748252	k__Bacteria;p__Bacillota;c__Clostridia;o__Eubacteriales;f__Clostridiales_Family_XVII_Incertae_Sedis;g__Thermaerobacter
f__Desulfotomaculaceae;g__Desulfurispora	6e-6	0	1e-6	9e-6	0	1e-6	0.013986	0.3242628251748252	k__Bacteria;p__Bacillota;c__Clostridia;o__Eubacteriales;f__Desulfotomaculaceae;g__Desulfurispora
f__Eubacteriales_Family_XIII_Incertae_Sedis;g__Hornefia	5.6e-5	0	3e-6	6.7e-5	0	3e-6	0.036963	0.3357553719512195	k__Bacteria;p__Bacillota;c__Clostridia;o__Eubacteriales;f__Eubacteriales_Family_XIII_Incertae_Sedis;g__Hornefia
f__Heliobacteriaceae;g__Heliorestis	5e-6	0	1e-6	3e-6	0	0	0.014985	0.3242628251748252	k__Bacteria;p__Bacillota;c__Clostridia;o__Eubacteriales;f__Heliobacteriaceae;g__Heliorestis
f__Lachnospiraceae;g__Blautia	0.00203	0	1.36e-4	0.001595	0	7.6e-5	0.015984	0.3242628251748252	k__Bacteria;p__Bacillota;c__Clostridia;o__Eubacteriales;f__Lachnospiraceae;g__Blautia
f__Lachnospiraceae;g__Hespellia	7.5e-5	0	6e-6	5.7e-5	0	4e-6	0.028971	0.3357553719512195	k__Bacteria;p__Bacillota;c__Clostridia;o__Eubacteriales;f__Lachnospiraceae;g__Hespellia
f__Lachnospiraceae;g__Johnsonella	9e-6	0	1e-6	1.6e-5	0	2e-6	0.010989	0.3242628251748252	k__Bacteria;p__Bacillota;c__Clostridia;o__Eubacteriales;f__Lachnospiraceae;g__Johnsonella
f__Lachnospiraceae;g__Muricomes	1.4e-5	0	1e-6	1.1e-5	0	1e-6	0.004995	0.3242628251748252	k__Bacteria;p__Bacillota;c__Clostridia;o__Eubacteriales;f__Lachnospiraceae;g__Muricomes
f__Lachnospiraceae;g__Oliverpabstia	4.4e-5	0	3e-6	3.4e-5	0	3e-6	0.043956	0.344639	k__Bacteria;p__Bacillota;c__Clostridia;o__Eubacteriales;f__Lachnospiraceae;g__Oliverpabstia
f__Lachnospiraceae;g__Parablautia	4.6e-5	0	3e-6	3.7e-5	0	2e-6	0.042957	0.3442493287292818	k__Bacteria;p__Bacillota;c__Clostridia;o__Eubacteriales;f__Lachnospiraceae;g__Parablautia
f__Lachnospiraceae;g__Schaedlerella	9.7e-5	0	6e-6	8.1e-5	0	4e-6	0.048951	0.3525667883211679	k__Bacteria;p__Bacillota;c__Clostridia;o__Eubacteriales;f__Lachnospiraceae;g__Schaedlerella
f__Lachnospiraceae;g__Shuttleworthia	2.2e-5	0	1e-6	2.6e-5	0	1e-6	0.045954	0.34716810937500003	k__Bacteria;p__Bacillota;c__Clostridia;o__Eubacteriales;f__Lachnospiraceae;g__Shuttleworthia
f__Oscillospiraceae;g__Hydrogeniiclostridium	6.5e-5	0	4e-6	8.1e-5	0	3e-6	0.014985	0.3242628251748252	k__Bacteria;p__Bacillota;c__Clostridia;o__Eubacteriales;f__Oscillospiraceae;g__Hydrogeniiclostridium
f__Oscillospiraceae;g__Pseudoclostridium	5.6e-5	0	3e-6	6.8e-5	0	4e-6	0.037962	0.3357553719512195	k__Bacteria;p__Bacillota;c__Clostridia;o__Eubacteriales;f__Oscillospiraceae;g__Pseudoclostridium
f__Oscillospiraceae;g__Pseudoflavonifractor	0.002014	0	1.27e-4	0.001576	0	1e-4	0.020979	0.3254549679144385	k__Bacteria;p__Bacillota;c__Clostridia;o__Eubacteriales;f__Oscillospiraceae;g__Pseudoflavonifractor
f__Oscillospiraceae;g__Ructibacterium	4.1e-5	0	3e-6	5.1e-5	0	3e-6	0.026973	0.3357553719512195	k__Bacteria;p__Bacillota;c__Clostridia;o__Eubacteriales;f__Oscillospiraceae;g__Ructibacterium
f__Other;g__Anaerotalea	4e-6	0	0	5e-6	0	0	0.018981	0.3254549679144385	k__Bacteria;p__Bacillota;c__Clostridia;o__Eubacteriales;f__Other;g__Anaerotalea
f__Peptococcaceae;g__Desulfofarcimen	1e-6	0	0	1e-6	0	0	0.02997	0.3357553719512195	k__Bacteria;p__Bacillota;c__Clostridia;o__Eubacteriales;f__Peptococcaceae;g__Desulfofarcimen
f__Syntrophomonadaceae;g__Syntrophothermus	1e-6	0	0	2e-6	0	0	0.037962	0.3357553719512195	k__Bacteria;p__Bacillota;c__Clostridia;o__Eubacteriales;f__Syntrophomonadaceae;g__Syntrophothermus
f__Other;g__Anoxybacter	5e-6	0	1e-6	3e-6	0	0	0.04995	0.3525667883211679	k__Bacteria;p__Bacillota;c__Clostridia;o__Halanaerobiales;f__Other;g__Anoxybacter
f__Thermoanaerobacteraceae;g__Caldanaerobacter	7e-6	0	0	8e-6	0	1e-6	0.036963	0.3357553719512195	k__Bacteria;p__Bacillota;c__Clostridia;o__Thermoanaerobacterales;f__Thermoanaerobacteraceae;g__Caldanaerobacter
f__Thermosediminibacteraceae;g__Thermovenabulum	6e-6	0	1e-6	8e-6	0	1e-6	0.016983	0.3254549679144385	k__Bacteria;p__Bacillota;c__Clostridia;o__Thermosediminibacterales;f__Thermosediminibacteraceae;g__Thermovenabulum
f__Sporomusaceae;g__Sporolituus	1e-6	0	0	1e-6	0	0	0.01998	0.3254549679144385	k__Bacteria;p__Bacillota;c__Negativicutes;o__Selenomonadales;f__Sporomusaceae;g__Sporolituus
f__Sporomusaceae;g__Thermosinus	1.7e-5	0	1e-6	1.4e-5	0	1e-6	0.005994	0.3242628251748252	k__Bacteria;p__Bacillota;c__Negativicutes;o__Selenomonadales;f__Sporomusaceae;g__Thermosinus
f__Peptoniphilaceae;g__Miniphocaeibacter	1e-5	0	1e-6	1.3e-5	0	1e-6	0.046953	0.3501559203084833	k__Bacteria;p__Bacillota;c__Tissierellia;o__Tissierellales;f__Peptoniphilaceae;g__Miniphocaeibacter
f__Tepidimicrobiaceae;g__Tepidimicrobium	4e-6	0	0	5e-6	0	0	0.034965	0.3357553719512195	k__Bacteria;p__Bacillota;c__Tissierellia;o__Tissierellales;f__Tepidimicrobiaceae;g__Tepidimicrobium
f__Tissierellaceae;g__Gudongella	8e-6	0	1e-6	1.1e-5	0	1e-6	0.004995	0.3242628251748252	k__Bacteria;p__Bacillota;c__Tissierellia;o__Tissierellales;f__Tissierellaceae;g__Gudongella
f__Tissierellaceae;g__Tissierella	2.3e-5	0	1e-6	2.8e-5	0	2e-6	0.018981	0.3254549679144385	k__Bacteria;p__Bacillota;c__Tissierellia;o__Tissierellales;f__Tissierellaceae;g__Tissierella
f__Bacteroidaceae;g__Bacteroides	0.046719	3.7e-5	0.001928	0.038834	2e-5	0.001424	0.004995	0.3242628251748252	k__Bacteria;p__Bacteroidota;c__Bacteroidia;o__Bacteroidales;f__Bacteroidaceae;g__Bacteroides
f__Bacteroidaceae;g__Mediterranea	2.83e-4	0	1.3e-5	2.32e-4	0	8e-6	0.006993	0.3242628251748252	k__Bacteria;p__Bacteroidota;c__Bacteroidia;o__Bacteroidales;f__Bacteroidaceae;g__Mediterranea
f__Bacteroidaceae;g__Phocaeicola	0.005176	1e-6	3.24e-4	0.003934	0	2.01e-4	0.007992	0.3242628251748252	k__Bacteria;p__Bacteroidota;c__Bacteroidia;o__Bacteroidales;f__Bacteroidaceae;g__Phocaeicola
f__Barnesiellaceae;g__Barnesiella	0.00124	0	1.14e-4	9.18e-4	0	5.4e-5	0.020979	0.3254549679144385	k__Bacteria;p__Bacteroidota;c__Bacteroidia;o__Bacteroidales;f__Barnesiellaceae;g__Barnesiella
f__Barnesiellaceae;g__Coprobacter	4.38e-4	0	5.1e-5	2.97e-4	0	2.3e-5	0.023976	0.3357553719512195	k__Bacteria;p__Bacteroidota;c__Bacteroidia;o__Bacteroidales;f__Barnesiellaceae;g__Coprobacter
f__Dysgonomonadaceae;g__Dysgonomonas	0.001402	0	8.2e-5	0.001195	0	3.6e-5	0.034965	0.3357553719512195	k__Bacteria;p__Bacteroidota;c__Bacteroidia;o__Bacteroidales;f__Dysgonomonadaceae;g__Dysgonomonas
f__Muribaculaceae;g__Candidatus_Amulumruptor	1.02e-4	0	8e-6	8.2e-5	0	4e-6	0.048951	0.3525667883211679	k__Bacteria;p__Bacteroidota;c__Bacteroidia;o__Bacteroidales;f__Muribaculaceae;g__Candidatus_Amulumruptor
f__Muribaculaceae;g__Duncaniella	1.98e-4	0	1.5e-5	1.51e-4	0	9e-6	0.011988	0.3242628251748252	k__Bacteria;p__Bacteroidota;c__Bacteroidia;o__Bacteroidales;f__Muribaculaceae;g__Duncaniella
f__Porphyromonadaceae;g__Porphyromonas	9.64e-4	0	4.5e-5	8.21e-4	0	2.4e-5	0.011988	0.3242628251748252	k__Bacteria;p__Bacteroidota;c__Bacteroidia;o__Bacteroidales;f__Porphyromonadaceae;g__Porphyromonas
f__Prevotellaceae;g__Alloprevotella	0.003042	1e-6	2.41e-4	0.002074	1e-6	2.35e-4	0.006993	0.3242628251748252	k__Bacteria;p__Bacteroidota;c__Bacteroidia;o__Bacteroidales;f__Prevotellaceae;g__Alloprevotella
f__Prevotellaceae;g__Hallella	0.001119	0	9.7e-5	8.08e-4	0	6.1e-5	0.014985	0.3242628251748252	k__Bacteria;p__Bacteroidota;c__Bacteroidia;o__Bacteroidales;f__Prevotellaceae;g__Hallella
f__Prevotellaceae;g__Hoylesella	0.001368	0	1.84e-4	9.09e-4	0	7.9e-5	0.015984	0.3242628251748252	k__Bacteria;p__Bacteroidota;c__Bacteroidia;o__Bacteroidales;f__Prevotellaceae;g__Hoylesella
f__Prevotellaceae;g__Marseilla	3.95e-4	0	3.9e-5	2.85e-4	0	2.1e-5	0.01998	0.3254549679144385	k__Bacteria;p__Bacteroidota;c__Bacteroidia;o__Bacteroidales;f__Prevotellaceae;g__Marseilla
f__Prevotellaceae;g__Metaprevotella	3e-6	0	1e-6	2e-6	0	0	0.011988	0.3242628251748252	k__Bacteria;p__Bacteroidota;c__Bacteroidia;o__Bacteroidales;f__Prevotellaceae;g__Metaprevotella
f__Prevotellaceae;g__Palleniella	0.00235	2e-6	4.17e-4	0.001358	0	2.01e-4	0.033966	0.3357553719512195	k__Bacteria;p__Bacteroidota;c__Bacteroidia;o__Bacteroidales;f__Prevotellaceae;g__Palleniella
f__Prevotellaceae;g__Paraprevotella	0.002429	0	2.15e-4	0.001836	0	1.57e-4	0.036963	0.3357553719512195	k__Bacteria;p__Bacteroidota;c__Bacteroidia;o__Bacteroidales;f__Prevotellaceae;g__Paraprevotella
f__Prevotellaceae;g__Prevotella	0.067407	5.13e-4	0.00716	0.04654	1.44e-4	0.003797	0.013986	0.3242628251748252	k__Bacteria;p__Bacteroidota;c__Bacteroidia;o__Bacteroidales;f__Prevotellaceae;g__Prevotella
f__Prevotellaceae;g__Prevotellamassilia	9.56e-4	0	4.8e-5	7.19e-4	0	4.6e-5	0.002997	0.3242628251748252	k__Bacteria;p__Bacteroidota;c__Bacteroidia;o__Bacteroidales;f__Prevotellaceae;g__Prevotellamassilia
f__Prevotellaceae;g__Pseudoprevotella	6.71e-4	0	3.1e-5	5.24e-4	0	2.7e-5	0.002997	0.3242628251748252	k__Bacteria;p__Bacteroidota;c__Bacteroidia;o__Bacteroidales;f__Prevotellaceae;g__Pseudoprevotella
f__Tannerellaceae;g__Parabacteroides	0.005992	1e-6	3.25e-4	0.004896	0	1.64e-4	0.008991	0.3242628251748252	k__Bacteria;p__Bacteroidota;c__Bacteroidia;o__Bacteroidales;f__Tannerellaceae;g__Parabacteroides
f__Tannerellaceae;g__Tannerella	9.46e-4	0	4.8e-5	7.94e-4	0	2.4e-5	0.010989	0.3242628251748252	k__Bacteria;p__Bacteroidota;c__Bacteroidia;o__Bacteroidales;f__Tannerellaceae;g__Tannerella
f__Chitinophagaceae;g__Deminuibacter	1e-6	0	0	2e-6	0	0	0.01998	0.3254549679144385	k__Bacteria;p__Bacteroidota;c__Chitinophagia;o__Chitinophagales;f__Chitinophagaceae;g__Deminuibacter
f__Chitinophagaceae;g__Ferruginibacter	1.6e-5	0	2e-6	1.2e-5	0	1e-6	0.046953	0.3501559203084833	k__Bacteria;p__Bacteroidota;c__Chitinophagia;o__Chitinophagales;f__Chitinophagaceae;g__Ferruginibacter
f__Chitinophagaceae;g__Gynurincola	3e-6	0	0	2e-6	0	0	0.044955	0.34592693633952254	k__Bacteria;p__Bacteroidota;c__Chitinophagia;o__Chitinophagales;f__Chitinophagaceae;g__Gynurincola
f__Catalimonadaceae;g__Catalinimonas	8e-6	0	1e-6	1e-5	0	1e-6	0.032967	0.3357553719512195	k__Bacteria;p__Bacteroidota;c__Cytophagia;o__Cytophagales;f__Catalimonadaceae;g__Catalinimonas
f__Cyclobacteriaceae;g__Algoriphagus	1.03e-4	0	2e-6	9.3e-5	0	2e-6	0.004995	0.3242628251748252	k__Bacteria;p__Bacteroidota;c__Cytophagia;o__Cytophagales;f__Cyclobacteriaceae;g__Algoriphagus
f__Cytophagaceae;g__Rudanella	5e-6	0	1e-6	9e-6	0	2e-6	0.017982	0.3254549679144385	k__Bacteria;p__Bacteroidota;c__Cytophagia;o__Cytophagales;f__Cytophagaceae;g__Rudanella
f__Flammeovirgaceae;g__Sediminitomix	8e-6	0	0	9e-6	0	0	0.041958	0.3438422542372882	k__Bacteria;p__Bacteroidota;c__Cytophagia;o__Cytophagales;f__Flammeovirgaceae;g__Sediminitomix
f__Hymenobacteraceae;g__Botryobacter	6e-6	0	0	8e-6	0	1e-6	0.028971	0.3357553719512195	k__Bacteria;p__Bacteroidota;c__Cytophagia;o__Cytophagales;f__Hymenobacteraceae;g__Botryobacter
f__Flavobacteriaceae;g__Jejuia	2e-6	0	0	3e-6	0	0	0.042957	0.3442493287292818	k__Bacteria;p__Bacteroidota;c__Flavobacteriia;o__Flavobacteriales;f__Flavobacteriaceae;g__Jejuia
f__Flavobacteriaceae;g__Mesoflavibacter	3e-6	0	0	2e-6	0	0	0.007992	0.3242628251748252	k__Bacteria;p__Bacteroidota;c__Flavobacteriia;o__Flavobacteriales;f__Flavobacteriaceae;g__Mesoflavibacter
f__Flavobacteriaceae;g__Ochrovirga	2e-6	0	0	1e-6	0	0	0.04995	0.3525667883211679	k__Bacteria;p__Bacteroidota;c__Flavobacteriia;o__Flavobacteriales;f__Flavobacteriaceae;g__Ochrovirga
f__Flavobacteriaceae;g__Ulvibacterium	1e-6	0	0	1e-6	0	0	0.044955	0.34592693633952254	k__Bacteria;p__Bacteroidota;c__Flavobacteriia;o__Flavobacteriales;f__Flavobacteriaceae;g__Ulvibacterium
f__Flavobacteriaceae;g__Wocania	1e-6	0	0	2e-6	0	0	0.020979	0.3254549679144385	k__Bacteria;p__Bacteroidota;c__Flavobacteriia;o__Flavobacteriales;f__Flavobacteriaceae;g__Wocania
f__Schleiferiaceae;g__Croceimicrobium	9e-6	0	4e-6	2e-6	0	0	0.036963	0.3357553719512195	k__Bacteria;p__Bacteroidota;c__Flavobacteriia;o__Flavobacteriales;f__Schleiferiaceae;g__Croceimicrobium
f__Schleiferiaceae;g__Owenweeksia	5e-6	0	0	1.1e-5	0	4e-6	0.00999	0.3242628251748252	k__Bacteria;p__Bacteroidota;c__Flavobacteriia;o__Flavobacteriales;f__Schleiferiaceae;g__Owenweeksia
f__Balneolaceae;g__Aliifodinibius	9e-6	0	1e-6	1.3e-5	0	1e-6	0.024975	0.3357553719512195	k__Bacteria;p__Balneolota;c__Balneolia;o__Balneolales;f__Balneolaceae;g__Aliifodinibius
f__Balneolaceae;g__Gracilimonas	9e-6	0	1e-6	1.3e-5	0	1e-6	0.008991	0.3242628251748252	k__Bacteria;p__Balneolota;c__Balneolia;o__Balneolales;f__Balneolaceae;g__Gracilimonas
f__Cyclonatronaceae;g__Natronogracilivirga	1e-6	0	0	3e-6	0	0	0.006993	0.3242628251748252	k__Bacteria;p__Balneolota;c__Balneolia;o__Balneolales;f__Cyclonatronaceae;g__Natronogracilivirga
f__Calditrichaceae;g__Caldithrix	1.2e-5	0	1e-6	1.4e-5	0	1e-6	0.040959	0.3424266829971182	k__Bacteria;p__Calditrichota;c__Calditrichia;o__Calditrichales;f__Calditrichaceae;g__Caldithrix
f__Hydrogenimonaceae;g__Hydrogenimonas	5e-6	0	0	7e-6	0	0	0.03996	0.3419585840707965	k__Bacteria;p__Campylobacterota;c__Epsilonproteobacteria;o__Campylobacterales;f__Hydrogenimonaceae;g__Hydrogenimonas
f__Candidatus_Auribacteraceae;g__Candidatus_Auribacter	7e-6	0	1e-6	9e-6	0	1e-6	0.032967	0.3357553719512195	k__Bacteria;p__Candidatus_Auribacterota;c__Candidatus_Auribacteria;o__Candidatus_Auribacterales;f__Candidatus_Auribacteraceae;g__Candidatus_Auribacter
f__Candidatus_Sumerlaeaceae;g__Candidatus_Sumerlaea	1e-5	0	1e-6	1.4e-5	0	1e-6	0.021978	0.3286504020618557	k__Bacteria;p__Candidatus_Sumerlaeota;c__Candidatus_Sumerlaeia;o__Candidatus_Sumerlaeales;f__Candidatus_Sumerlaeaceae;g__Candidatus_Sumerlaea
f__Other;g__Candidatus_Entotheonella	9e-6	0	0	1.1e-5	0	1e-6	0.031968	0.3357553719512195	k__Bacteria;p__Candidatus_Tectomicrobia;c__Other;o__Other;f__Other;g__Candidatus_Entotheonella
f__Waddliaceae;g__Waddlia	3e-6	0	0	4e-6	0	0	0.022977	0.33162326865671643	k__Bacteria;p__Chlamydiota;c__Chlamydiia;o__Parachlamydiales;f__Waddliaceae;g__Waddlia
f__Chlorobiaceae;g__Chlorobaculum	8e-6	0	1e-6	1.2e-5	0	1e-6	0.022977	0.33162326865671643	k__Bacteria;p__Chlorobiota;c__Chlorobiia;o__Chlorobiales;f__Chlorobiaceae;g__Chlorobaculum
f__Chlorobiaceae;g__Chlorobium	2.8e-5	0	1e-6	3.4e-5	0	2e-6	0.045954	0.34716810937500003	k__Bacteria;p__Chlorobiota;c__Chlorobiia;o__Chlorobiales;f__Chlorobiaceae;g__Chlorobium
f__Chlorobiaceae;g__Pelodictyon	5e-6	0	1e-6	7e-6	0	1e-6	0.036963	0.3357553719512195	k__Bacteria;p__Chlorobiota;c__Chlorobiia;o__Chlorobiales;f__Chlorobiaceae;g__Pelodictyon
f__Chlorobiaceae;g__Prosthecochloris	3.1e-5	0	1e-6	3.7e-5	0	2e-6	0.028971	0.3357553719512195	k__Bacteria;p__Chlorobiota;c__Chlorobiia;o__Chlorobiales;f__Chlorobiaceae;g__Prosthecochloris
f__Anaerolineaceae;g__Anaerolinea	1.4e-5	0	1e-6	1.7e-5	0	1e-6	0.033966	0.3357553719512195	k__Bacteria;p__Chloroflexota;c__Anaerolineae;o__Anaerolineales;f__Anaerolineaceae;g__Anaerolinea
f__Anaerolineaceae;g__Candidatus_Denitrolinea	4e-6	0	0	6e-6	0	1e-6	0.00999	0.3242628251748252	k__Bacteria;p__Chloroflexota;c__Anaerolineae;o__Anaerolineales;f__Anaerolineaceae;g__Candidatus_Denitrolinea
f__Anaerolineaceae;g__Longilinea	3e-6	0	0	5e-6	0	0	0.006993	0.3242628251748252	k__Bacteria;p__Chloroflexota;c__Anaerolineae;o__Anaerolineales;f__Anaerolineaceae;g__Longilinea
f__Oscillochloridaceae;g__Candidatus_Chloroploca	3e-6	0	0	3e-6	0	0	0.035964	0.3357553719512195	k__Bacteria;p__Chloroflexota;c__Chloroflexia;o__Chloroflexales;f__Oscillochloridaceae;g__Candidatus_Chloroploca
f__Oscillochloridaceae;g__Candidatus_Viridilinea	1e-6	0	0	2e-6	0	0	0.015984	0.3242628251748252	k__Bacteria;p__Chloroflexota;c__Chloroflexia;o__Chloroflexales;f__Oscillochloridaceae;g__Candidatus_Viridilinea
f__Roseiflexaceae;g__Kouleothrix	1e-6	0	0	2e-6	0	0	0.005994	0.3242628251748252	k__Bacteria;p__Chloroflexota;c__Chloroflexia;o__Chloroflexales;f__Roseiflexaceae;g__Kouleothrix
f__Herpetosiphonaceae;g__Herpetosiphon	3e-6	0	0	5e-6	0	0	0.042957	0.3442493287292818	k__Bacteria;p__Chloroflexota;c__Chloroflexia;o__Herpetosiphonales;f__Herpetosiphonaceae;g__Herpetosiphon
f__Thermogemmatisporaceae;g__Thermogemmatispora	2e-6	0	0	1e-6	0	0	0.024975	0.3357553719512195	k__Bacteria;p__Chloroflexota;c__Ktedonobacteria;o__Thermogemmatisporales;f__Thermogemmatisporaceae;g__Thermogemmatispora
f__Chrysiogenaceae;g__Chrysiogenes	3e-6	0	0	5e-6	0	1e-6	0.043956	0.344639	k__Bacteria;p__Chrysiogenota;c__Chrysiogenetes;o__Chrysiogenales;f__Chrysiogenaceae;g__Chrysiogenes
f__Gloeobacteraceae;g__Gloeobacter	1e-6	0	0	2e-6	0	0	0.044955	0.34592693633952254	k__Bacteria;p__Cyanobacteriota;c__Cyanophyceae;o__Gloeobacterales;f__Gloeobacteraceae;g__Gloeobacter
f__Nodosilineaceae;g__Nodosilinea	2e-6	0	0	3e-6	0	0	0.017982	0.3254549679144385	k__Bacteria;p__Cyanobacteriota;c__Cyanophyceae;o__Nodosilineales;f__Nodosilineaceae;g__Nodosilinea
f__Aphanizomenonaceae;g__Aphanizomenon	5.2e-5	0	4e-6	6.4e-5	0	4e-6	0.034965	0.3357553719512195	k__Bacteria;p__Cyanobacteriota;c__Cyanophyceae;o__Nostocales;f__Aphanizomenonaceae;g__Aphanizomenon
f__Chlorogloeopsidaceae;g__Chlorogloeopsis	2e-6	0	0	3e-6	0	0	0.004995	0.3242628251748252	k__Bacteria;p__Cyanobacteriota;c__Cyanophyceae;o__Nostocales;f__Chlorogloeopsidaceae;g__Chlorogloeopsis
f__Hapalosiphonaceae;g__Mastigocoleus	2e-6	0	0	4e-6	0	0	0.042957	0.3442493287292818	k__Bacteria;p__Cyanobacteriota;c__Cyanophyceae;o__Nostocales;f__Hapalosiphonaceae;g__Mastigocoleus
f__Sirenicapillariaceae;g__Limnoraphis	1e-6	0	0	2e-6	0	0	0.037962	0.3357553719512195	k__Bacteria;p__Cyanobacteriota;c__Cyanophyceae;o__Oscillatoriales;f__Sirenicapillariaceae;g__Limnoraphis
f__Leptolyngbyaceae;g__Leptolyngbya	1.9e-5	0	1e-6	2.4e-5	0	2e-6	0.037962	0.3357553719512195	k__Bacteria;p__Cyanobacteriota;c__Cyanophyceae;o__Pseudanabaenales;f__Leptolyngbyaceae;g__Leptolyngbya
f__Chamaesiphonaceae;g__Chamaesiphon	1e-6	0	0	2e-6	0	0	0.012987	0.3242628251748252	k__Bacteria;p__Cyanobacteriota;c__Cyanophyceae;o__Synechococcales;f__Chamaesiphonaceae;g__Chamaesiphon
f__Prochlorococcaceae;g__Cyanobium	7e-6	0	1e-6	1e-5	0	1e-6	0.007992	0.3242628251748252	k__Bacteria;p__Cyanobacteriota;c__Cyanophyceae;o__Synechococcales;f__Prochlorococcaceae;g__Cyanobium
f__Flexistipitaceae;g__Flexistipes	2e-6	0	0	3e-6	0	0	0.006993	0.3242628251748252	k__Bacteria;p__Deferribacterota;c__Deferribacteres;o__Deferribacterales;f__Flexistipitaceae;g__Flexistipes
f__Thermaceae;g__Calidithermus	6e-6	0	0	8e-6	0	0	0.031968	0.3357553719512195	k__Bacteria;p__Deinococcota;c__Deinococci;o__Thermales;f__Thermaceae;g__Calidithermus
f__Thermaceae;g__Thermus	1e-5	0	1e-6	1.3e-5	0	1e-6	0.017982	0.3254549679144385	k__Bacteria;p__Deinococcota;c__Deinococci;o__Thermales;f__Thermaceae;g__Thermus
f__Chitinispirillaceae;g__Chitinispirillum	1e-5	0	1e-6	1.3e-5	0	0	9.99e-4	0.3242628251748252	k__Bacteria;p__Fibrobacterota;c__Chitinispirillia;o__Chitinispirillales;f__Chitinispirillaceae;g__Chitinispirillum
f__Kiritimatiellaceae;g__Kiritimatiella	1.4e-4	0	9e-6	1.84e-4	0	1.2e-5	0.015984	0.3242628251748252	k__Bacteria;p__Kiritimatiellota;c__Kiritimatiellia;o__Kiritimatiellales;f__Kiritimatiellaceae;g__Kiritimatiella
f__Pontiellaceae;g__Pontiella	3.41e-4	0	2.8e-5	4.44e-4	0	3.2e-5	0.025974	0.3357553719512195	k__Bacteria;p__Kiritimatiellota;c__Kiritimatiellia;o__Kiritimatiellales;f__Pontiellaceae;g__Pontiella
f__Tichowtungiaceae;g__Tichowtungia	1.58e-4	0	1.1e-5	2.11e-4	0	1.2e-5	0.008991	0.3242628251748252	k__Bacteria;p__Kiritimatiellota;c__Tichowtungiia;o__Tichowtungiales;f__Tichowtungiaceae;g__Tichowtungia
f__Lentisphaeraceae;g__Lentisphaera	2.5e-5	0	2e-6	3.4e-5	0	2e-6	0.008991	0.3242628251748252	k__Bacteria;p__Lentisphaerota;c__Lentisphaeria;o__Lentisphaerales;f__Lentisphaeraceae;g__Lentisphaera
f__Victivallaceae;g__Victivallis	0.001192	0	9e-5	0.001557	0	9.5e-5	0.016983	0.3254549679144385	k__Bacteria;p__Lentisphaerota;c__Lentisphaeria;o__Victivallales;f__Victivallaceae;g__Victivallis
f__Metamycoplasmataceae;g__Mycoplasmoides	2e-6	0	0	1e-5	0	3e-6	0.027972	0.3357553719512195	k__Bacteria;p__Mycoplasmatota;c__Other;o__Mycoplasmoidales;f__Metamycoplasmataceae;g__Mycoplasmoides
f__Mycoplasmoidaceae;g__Malacoplasma	1.6e-5	0	4e-6	7.1e-5	0	2.3e-5	0.034965	0.3357553719512195	k__Bacteria;p__Mycoplasmatota;c__Other;o__Mycoplasmoidales;f__Mycoplasmoidaceae;g__Malacoplasma
f__Anaeromyxobacteraceae;g__Anaeromyxobacter	1.7e-5	0	1e-6	2.2e-5	0	1e-6	0.006993	0.3242628251748252	k__Bacteria;p__Myxococcota;c__Myxococcia;o__Myxococcales;f__Anaeromyxobacteraceae;g__Anaeromyxobacter
f__Archangiaceae;g__Archangium	1e-5	0	1e-6	1.3e-5	0	1e-6	0.036963	0.3357553719512195	k__Bacteria;p__Myxococcota;c__Myxococcia;o__Myxococcales;f__Archangiaceae;g__Archangium
f__Archangiaceae;g__Cystobacter	3e-6	0	0	5e-6	0	0	0.035964	0.3357553719512195	k__Bacteria;p__Myxococcota;c__Myxococcia;o__Myxococcales;f__Archangiaceae;g__Cystobacter
f__Polyangiaceae;g__Chondromyces	6e-6	0	1e-6	8e-6	0	1e-6	0.038961	0.34146785800604235	k__Bacteria;p__Myxococcota;c__Other;o__Polyangiales;f__Polyangiaceae;g__Chondromyces
f__Polyangiaceae;g__Sorangium	1.2e-5	0	1e-6	1.6e-5	0	1e-6	0.04995	0.3525667883211679	k__Bacteria;p__Myxococcota;c__Other;o__Polyangiales;f__Polyangiaceae;g__Sorangium
f__Nitrospiraceae;g__Candidatus_Magnetoovum	4e-6	0	0	5e-6	0	0	0.011988	0.3242628251748252	k__Bacteria;p__Nitrospirota;c__Nitrospiria;o__Nitrospirales;f__Nitrospiraceae;g__Candidatus_Magnetoovum
f__Nitrospiraceae;g__Nitrospira	2.1e-5	0	1e-6	2.7e-5	0	1e-6	9.99e-4	0.3242628251748252	k__Bacteria;p__Nitrospirota;c__Nitrospiria;o__Nitrospirales;f__Nitrospiraceae;g__Nitrospira
f__Microvenatoraceae;g__Microvenator	3e-6	0	0	4e-6	0	0	0.015984	0.3242628251748252	k__Bacteria;p__Other;c__Deltaproteobacteria;o__Bradymonadales;f__Microvenatoraceae;g__Microvenator
f__Other;g__Candidatus_Aegiribacteria	8e-6	0	1e-6	1e-5	0	1e-6	0.030969	0.3357553719512195	k__Bacteria;p__Other;c__Other;o__Other;f__Other;g__Candidatus_Aegiribacteria
f__Other;g__Candidatus_Moduliflexus	7e-6	0	1e-6	1e-5	0	1e-6	0.01998	0.3254549679144385	k__Bacteria;p__Other;c__Other;o__Other;f__Other;g__Candidatus_Moduliflexus
f__Candidatus_Brocadiaceae;g__Candidatus_Jettenia	3e-6	0	0	5e-6	0	0	9.99e-4	0.3242628251748252	k__Bacteria;p__Planctomycetota;c__Candidatus_Brocadiia;o__Candidatus_Brocadiales;f__Candidatus_Brocadiaceae;g__Candidatus_Jettenia
f__Phycisphaeraceae;g__Poriferisphaera	4e-6	0	0	5e-6	0	0	0.021978	0.3286504020618557	k__Bacteria;p__Planctomycetota;c__Phycisphaerae;o__Phycisphaerales;f__Phycisphaeraceae;g__Poriferisphaera
f__Anaerohalosphaeraceae;g__Anaerohalosphaera	2.4e-5	0	1e-6	3e-5	0	2e-6	0.027972	0.3357553719512195	k__Bacteria;p__Planctomycetota;c__Phycisphaerae;o__Sedimentisphaerales;f__Anaerohalosphaeraceae;g__Anaerohalosphaera
f__Sedimentisphaeraceae;g__Limihaloglobus	6.2e-5	0	5e-6	8.4e-5	0	7e-6	0.025974	0.3357553719512195	k__Bacteria;p__Planctomycetota;c__Phycisphaerae;o__Sedimentisphaerales;f__Sedimentisphaeraceae;g__Limihaloglobus
f__Sedimentisphaeraceae;g__Sedimentisphaera	2.8e-5	0	2e-6	3.7e-5	0	2e-6	0.005994	0.3242628251748252	k__Bacteria;p__Planctomycetota;c__Phycisphaerae;o__Sedimentisphaerales;f__Sedimentisphaeraceae;g__Sedimentisphaera
f__Gemmataceae;g__Gemmata	1.7e-5	0	2e-6	2.3e-5	0	1e-6	0.012987	0.3242628251748252	k__Bacteria;p__Planctomycetota;c__Planctomycetia;o__Gemmatales;f__Gemmataceae;g__Gemmata
f__Gemmataceae;g__Limnoglobus	1.7e-5	0	2e-6	2.4e-5	0	2e-6	0.021978	0.3286504020618557	k__Bacteria;p__Planctomycetota;c__Planctomycetia;o__Gemmatales;f__Gemmataceae;g__Limnoglobus
f__Gemmataceae;g__Telmatocola	3e-6	0	0	5e-6	0	1e-6	0.03996	0.3419585840707965	k__Bacteria;p__Planctomycetota;c__Planctomycetia;o__Gemmatales;f__Gemmataceae;g__Telmatocola
f__Isosphaeraceae;g__Aquisphaera	2.8e-5	0	2e-6	3.6e-5	0	3e-6	0.028971	0.3357553719512195	k__Bacteria;p__Planctomycetota;c__Planctomycetia;o__Isosphaerales;f__Isosphaeraceae;g__Aquisphaera
f__Isosphaeraceae;g__Paludisphaera	2.4e-5	0	2e-6	3.1e-5	0	3e-6	0.048951	0.3525667883211679	k__Bacteria;p__Planctomycetota;c__Planctomycetia;o__Isosphaerales;f__Isosphaeraceae;g__Paludisphaera
f__Lacipirellulaceae;g__Adhaeretor	9e-6	0	1e-6	1.2e-5	0	1e-6	0.015984	0.3242628251748252	k__Bacteria;p__Planctomycetota;c__Planctomycetia;o__Pirellulales;f__Lacipirellulaceae;g__Adhaeretor
f__Lacipirellulaceae;g__Bythopirellula	1.3e-5	0	1e-6	1.7e-5	0	1e-6	0.015984	0.3242628251748252	k__Bacteria;p__Planctomycetota;c__Planctomycetia;o__Pirellulales;f__Lacipirellulaceae;g__Bythopirellula
f__Lacipirellulaceae;g__Posidoniimonas	2.2e-5	0	2e-6	2.9e-5	0	2e-6	0.014985	0.3242628251748252	k__Bacteria;p__Planctomycetota;c__Planctomycetia;o__Pirellulales;f__Lacipirellulaceae;g__Posidoniimonas
f__Lacipirellulaceae;g__Pseudobythopirellula	7e-6	0	0	8e-6	0	1e-6	0.024975	0.3357553719512195	k__Bacteria;p__Planctomycetota;c__Planctomycetia;o__Pirellulales;f__Lacipirellulaceae;g__Pseudobythopirellula
f__Pirellulaceae;g__Aureliella	3e-6	0	0	5e-6	0	0	0.010989	0.3242628251748252	k__Bacteria;p__Planctomycetota;c__Planctomycetia;o__Pirellulales;f__Pirellulaceae;g__Aureliella
f__Pirellulaceae;g__Blastopirellula	7.7e-5	0	4e-6	9.6e-5	0	6e-6	0.025974	0.3357553719512195	k__Bacteria;p__Planctomycetota;c__Planctomycetia;o__Pirellulales;f__Pirellulaceae;g__Blastopirellula
f__Pirellulaceae;g__Novipirellula	4.1e-5	0	3e-6	5.1e-5	0	3e-6	0.034965	0.3357553719512195	k__Bacteria;p__Planctomycetota;c__Planctomycetia;o__Pirellulales;f__Pirellulaceae;g__Novipirellula
f__Pirellulaceae;g__Rhodopirellula	4.6e-5	0	4e-6	6e-5	0	4e-6	0.024975	0.3357553719512195	k__Bacteria;p__Planctomycetota;c__Planctomycetia;o__Pirellulales;f__Pirellulaceae;g__Rhodopirellula
f__Pirellulaceae;g__Roseiconus	6e-6	0	1e-6	1e-5	0	1e-6	0.002997	0.3242628251748252	k__Bacteria;p__Planctomycetota;c__Planctomycetia;o__Pirellulales;f__Pirellulaceae;g__Roseiconus
f__Pirellulaceae;g__Roseimaritima	1.6e-5	0	1e-6	2.1e-5	0	2e-6	0.021978	0.3286504020618557	k__Bacteria;p__Planctomycetota;c__Planctomycetia;o__Pirellulales;f__Pirellulaceae;g__Roseimaritima
f__Pirellulaceae;g__Rosistilla	1.6e-5	0	2e-6	2.2e-5	0	2e-6	0.022977	0.33162326865671643	k__Bacteria;p__Planctomycetota;c__Planctomycetia;o__Pirellulales;f__Pirellulaceae;g__Rosistilla
f__Pirellulaceae;g__Rubripirellula	1.3e-5	0	1e-6	1.7e-5	0	1e-6	0.017982	0.3254549679144385	k__Bacteria;p__Planctomycetota;c__Planctomycetia;o__Pirellulales;f__Pirellulaceae;g__Rubripirellula
f__Pirellulaceae;g__Stieleria	1.7e-5	0	1e-6	2.1e-5	0	1e-6	0.040959	0.3424266829971182	k__Bacteria;p__Planctomycetota;c__Planctomycetia;o__Pirellulales;f__Pirellulaceae;g__Stieleria
f__Thermoguttaceae;g__Thermogutta	3.6e-5	0	3e-6	4.7e-5	0	3e-6	0.014985	0.3242628251748252	k__Bacteria;p__Planctomycetota;c__Planctomycetia;o__Pirellulales;f__Thermoguttaceae;g__Thermogutta
f__Planctomycetaceae;g__Alienimonas	1.4e-5	0	1e-6	1.8e-5	0	1e-6	0.010989	0.3242628251748252	k__Bacteria;p__Planctomycetota;c__Planctomycetia;o__Planctomycetales;f__Planctomycetaceae;g__Alienimonas
f__Planctomycetaceae;g__Calycomorphotria	1e-5	0	1e-6	1.3e-5	0	1e-6	0.032967	0.3357553719512195	k__Bacteria;p__Planctomycetota;c__Planctomycetia;o__Planctomycetales;f__Planctomycetaceae;g__Calycomorphotria
f__Planctomycetaceae;g__Crateriforma	1.7e-5	0	1e-6	2.1e-5	0	2e-6	0.040959	0.3424266829971182	k__Bacteria;p__Planctomycetota;c__Planctomycetia;o__Planctomycetales;f__Planctomycetaceae;g__Crateriforma
f__Planctomycetaceae;g__Gimesia	5.4e-5	0	5e-6	7e-5	0	4e-6	0.023976	0.3357553719512195	k__Bacteria;p__Planctomycetota;c__Planctomycetia;o__Planctomycetales;f__Planctomycetaceae;g__Gimesia
f__Planctomycetaceae;g__Planctomyces	2.1e-5	0	2e-6	2.9e-5	0	2e-6	0.024975	0.3357553719512195	k__Bacteria;p__Planctomycetota;c__Planctomycetia;o__Planctomycetales;f__Planctomycetaceae;g__Planctomyces
f__Planctomycetaceae;g__Planctopirus	4e-6	0	0	5e-6	0	0	0.046953	0.3501559203084833	k__Bacteria;p__Planctomycetota;c__Planctomycetia;o__Planctomycetales;f__Planctomycetaceae;g__Planctopirus
f__Planctomycetaceae;g__Polystyrenella	3e-6	0	0	4e-6	0	0	0.006993	0.3242628251748252	k__Bacteria;p__Planctomycetota;c__Planctomycetia;o__Planctomycetales;f__Planctomycetaceae;g__Polystyrenella
f__Planctomycetaceae;g__Rubinisphaera	1e-5	0	1e-6	1.3e-5	0	1e-6	0.041958	0.3438422542372882	k__Bacteria;p__Planctomycetota;c__Planctomycetia;o__Planctomycetales;f__Planctomycetaceae;g__Rubinisphaera
f__Planctomycetaceae;g__Schlesneria	3e-6	0	0	4e-6	0	0	0.026973	0.3357553719512195	k__Bacteria;p__Planctomycetota;c__Planctomycetia;o__Planctomycetales;f__Planctomycetaceae;g__Schlesneria
f__Planctomycetaceae;g__Symmachiella	6e-6	0	1e-6	9e-6	0	1e-6	0.015984	0.3242628251748252	k__Bacteria;p__Planctomycetota;c__Planctomycetia;o__Planctomycetales;f__Planctomycetaceae;g__Symmachiella
f__Planctomycetaceae;g__Thalassoglobus	9e-6	0	1e-6	1.3e-5	0	1e-6	0.010989	0.3242628251748252	k__Bacteria;p__Planctomycetota;c__Planctomycetia;o__Planctomycetales;f__Planctomycetaceae;g__Thalassoglobus
f__Acidithiobacillaceae;g__Acidithiobacillus	1e-5	0	1e-6	1.4e-5	0	1e-6	0.00999	0.3242628251748252	k__Bacteria;p__Pseudomonadota;c__Acidithiobacillia;o__Acidithiobacillales;f__Acidithiobacillaceae;g__Acidithiobacillus
f__Caulobacteraceae;g__Brevundimonas	3.4e-5	0	2e-6	4.1e-5	0	2e-6	0.030969	0.3357553719512195	k__Bacteria;p__Pseudomonadota;c__Alphaproteobacteria;o__Caulobacterales;f__Caulobacteraceae;g__Brevundimonas
f__Caulobacteraceae;g__Phenylobacterium	7e-6	0	1e-6	9e-6	0	1e-6	0.037962	0.3357553719512195	k__Bacteria;p__Pseudomonadota;c__Alphaproteobacteria;o__Caulobacterales;f__Caulobacteraceae;g__Phenylobacterium
f__Aurantimonadaceae;g__Aurantimonas	5e-6	0	0	6e-6	0	0	0.031968	0.3357553719512195	k__Bacteria;p__Pseudomonadota;c__Alphaproteobacteria;o__Hyphomicrobiales;f__Aurantimonadaceae;g__Aurantimonas
f__Blastochloridaceae;g__Blastochloris	5e-6	0	0	8e-6	0	1e-6	0.004995	0.3242628251748252	k__Bacteria;p__Pseudomonadota;c__Alphaproteobacteria;o__Hyphomicrobiales;f__Blastochloridaceae;g__Blastochloris
f__Brucellaceae;g__Brucella	2.2e-5	0	1e-6	2.5e-5	0	1e-6	0.04995	0.3525667883211679	k__Bacteria;p__Pseudomonadota;c__Alphaproteobacteria;o__Hyphomicrobiales;f__Brucellaceae;g__Brucella
f__Devosiaceae;g__Devosia	5e-6	0	1e-6	7e-6	0	1e-6	0.043956	0.344639	k__Bacteria;p__Pseudomonadota;c__Alphaproteobacteria;o__Hyphomicrobiales;f__Devosiaceae;g__Devosia
f__Hyphomicrobiaceae;g__Rhodoplanes	5e-6	0	0	6e-6	0	0	0.043956	0.344639	k__Bacteria;p__Pseudomonadota;c__Alphaproteobacteria;o__Hyphomicrobiales;f__Hyphomicrobiaceae;g__Rhodoplanes
f__Methylobacteriaceae;g__Enterovirga	0	0	0	1e-6	0	0	0.016983	0.3254549679144385	k__Bacteria;p__Pseudomonadota;c__Alphaproteobacteria;o__Hyphomicrobiales;f__Methylobacteriaceae;g__Enterovirga
f__Methylobacteriaceae;g__Methylorubrum	4.4e-5	0	3e-6	5.6e-5	0	3e-6	0.010989	0.3242628251748252	k__Bacteria;p__Pseudomonadota;c__Alphaproteobacteria;o__Hyphomicrobiales;f__Methylobacteriaceae;g__Methylorubrum
f__Methylocystaceae;g__Methylocystis	8e-6	0	1e-6	1e-5	0	1e-6	0.031968	0.3357553719512195	k__Bacteria;p__Pseudomonadota;c__Alphaproteobacteria;o__Hyphomicrobiales;f__Methylocystaceae;g__Methylocystis
f__Phyllobacteriaceae;g__Pseudohoeflea	1e-6	0	0	2e-6	0	0	0.047952	0.3525667883211679	k__Bacteria;p__Pseudomonadota;c__Alphaproteobacteria;o__Hyphomicrobiales;f__Phyllobacteriaceae;g__Pseudohoeflea
f__Pleomorphomonadaceae;g__Methylobrevis	5.4e-5	0	4e-6	6.7e-5	0	5e-6	0.040959	0.3424266829971182	k__Bacteria;p__Pseudomonadota;c__Alphaproteobacteria;o__Hyphomicrobiales;f__Pleomorphomonadaceae;g__Methylobrevis
f__Rhizobiaceae;g__Pararhizobium	0	0	0	1e-6	0	0	0.014985	0.3242628251748252	k__Bacteria;p__Pseudomonadota;c__Alphaproteobacteria;o__Hyphomicrobiales;f__Rhizobiaceae;g__Pararhizobium
f__Rhizobiaceae;g__Shinella	5e-6	0	2e-6	2e-6	0	0	0.022977	0.33162326865671643	k__Bacteria;p__Pseudomonadota;c__Alphaproteobacteria;o__Hyphomicrobiales;f__Rhizobiaceae;g__Shinella
f__Rhodovibrionaceae;g__Fodinicurvata	2e-6	0	0	4e-6	0	1e-6	0.013986	0.3242628251748252	k__Bacteria;p__Pseudomonadota;c__Alphaproteobacteria;o__Hyphomicrobiales;f__Rhodovibrionaceae;g__Fodinicurvata
f__Rhodovibrionaceae;g__Tistlia	3e-6	0	0	4e-6	0	0	0.04995	0.3525667883211679	k__Bacteria;p__Pseudomonadota;c__Alphaproteobacteria;o__Hyphomicrobiales;f__Rhodovibrionaceae;g__Tistlia
f__Xanthobacteraceae;g__Ancylobacter	1e-6	0	0	2e-6	0	0	0.028971	0.3357553719512195	k__Bacteria;p__Pseudomonadota;c__Alphaproteobacteria;o__Hyphomicrobiales;f__Xanthobacteraceae;g__Ancylobacter
f__Maricaulaceae;g__Maricaulis	2e-6	0	0	4e-6	0	0	0.00999	0.3242628251748252	k__Bacteria;p__Pseudomonadota;c__Alphaproteobacteria;o__Maricaulales;f__Maricaulaceae;g__Maricaulis
f__Paracoccaceae;g__Paracoccus	1.1e-5	0	1e-6	1.5e-5	0	1e-6	0.016983	0.3254549679144385	k__Bacteria;p__Pseudomonadota;c__Alphaproteobacteria;o__Rhodobacterales;f__Paracoccaceae;g__Paracoccus
f__Paracoccaceae;g__Pararhodobacter	2e-6	0	0	3e-6	0	0	0.012987	0.3242628251748252	k__Bacteria;p__Pseudomonadota;c__Alphaproteobacteria;o__Rhodobacterales;f__Paracoccaceae;g__Pararhodobacter
f__Paracoccaceae;g__Pseudooceanicola	6e-6	0	1e-6	4e-6	0	1e-6	0.008991	0.3242628251748252	k__Bacteria;p__Pseudomonadota;c__Alphaproteobacteria;o__Rhodobacterales;f__Paracoccaceae;g__Pseudooceanicola
f__Paracoccaceae;g__Rhodovulum	5e-6	0	0	7e-6	0	1e-6	0.046953	0.3501559203084833	k__Bacteria;p__Pseudomonadota;c__Alphaproteobacteria;o__Rhodobacterales;f__Paracoccaceae;g__Rhodovulum
f__Paracoccaceae;g__Xinfangfangia	1e-6	0	0	2e-6	0	0	0.037962	0.3357553719512195	k__Bacteria;p__Pseudomonadota;c__Alphaproteobacteria;o__Rhodobacterales;f__Paracoccaceae;g__Xinfangfangia
f__Roseobacteraceae;g__Lutimaribacter	1e-6	0	0	1e-6	0	0	0.036963	0.3357553719512195	k__Bacteria;p__Pseudomonadota;c__Alphaproteobacteria;o__Rhodobacterales;f__Roseobacteraceae;g__Lutimaribacter
f__Roseobacteraceae;g__Oceanicola	1.1e-5	0	1e-6	1.5e-5	0	1e-6	0.002997	0.3242628251748252	k__Bacteria;p__Pseudomonadota;c__Alphaproteobacteria;o__Rhodobacterales;f__Roseobacteraceae;g__Oceanicola
f__Roseobacteraceae;g__Octadecabacter	1e-6	0	0	2e-6	0	0	0.024975	0.3357553719512195	k__Bacteria;p__Pseudomonadota;c__Alphaproteobacteria;o__Rhodobacterales;f__Roseobacteraceae;g__Octadecabacter
f__Acetobacteraceae;g__Gluconacetobacter	2e-6	0	0	3e-6	0	0	0.038961	0.34146785800604235	k__Bacteria;p__Pseudomonadota;c__Alphaproteobacteria;o__Rhodospirillales;f__Acetobacteraceae;g__Gluconacetobacter
f__Acetobacteraceae;g__Roseococcus	2e-6	0	0	3e-6	0	0	0.033966	0.3357553719512195	k__Bacteria;p__Pseudomonadota;c__Alphaproteobacteria;o__Rhodospirillales;f__Acetobacteraceae;g__Roseococcus
f__Acetobacteraceae;g__Roseomonas	2.1e-5	0	1e-6	2.7e-5	0	1e-6	0.005994	0.3242628251748252	k__Bacteria;p__Pseudomonadota;c__Alphaproteobacteria;o__Rhodospirillales;f__Acetobacteraceae;g__Roseomonas
f__Geminicoccaceae;g__Tistrella	2e-6	0	0	3e-6	0	0	0.032967	0.3357553719512195	k__Bacteria;p__Pseudomonadota;c__Alphaproteobacteria;o__Rhodospirillales;f__Geminicoccaceae;g__Tistrella
f__Thalassospiraceae;g__Magnetospira	8e-6	0	1e-6	1.1e-5	0	1e-6	0.044955	0.34592693633952254	k__Bacteria;p__Pseudomonadota;c__Alphaproteobacteria;o__Rhodospirillales;f__Thalassospiraceae;g__Magnetospira
f__Erythrobacteraceae;g__Erythrobacter	1.9e-5	0	2e-6	2.3e-5	0	1e-6	0.042957	0.3442493287292818	k__Bacteria;p__Pseudomonadota;c__Alphaproteobacteria;o__Sphingomonadales;f__Erythrobacteraceae;g__Erythrobacter
f__Erythrobacteraceae;g__Qipengyuania	1e-6	0	0	2e-6	0	0	0.04995	0.3525667883211679	k__Bacteria;p__Pseudomonadota;c__Alphaproteobacteria;o__Sphingomonadales;f__Erythrobacteraceae;g__Qipengyuania
f__Sphingomonadaceae;g__Rhizorhapis	0	0	0	1e-6	0	0	0.028971	0.3357553719512195	k__Bacteria;p__Pseudomonadota;c__Alphaproteobacteria;o__Sphingomonadales;f__Sphingomonadaceae;g__Rhizorhapis
f__Alcaligenaceae;g__Alcaligenes	1e-6	0	0	1e-6	0	0	0.026973	0.3357553719512195	k__Bacteria;p__Pseudomonadota;c__Betaproteobacteria;o__Burkholderiales;f__Alcaligenaceae;g__Alcaligenes
f__Alcaligenaceae;g__Pusillimonas	6e-6	0	0	7e-6	0	0	0.033966	0.3357553719512195	k__Bacteria;p__Pseudomonadota;c__Betaproteobacteria;o__Burkholderiales;f__Alcaligenaceae;g__Pusillimonas
f__Alcaligenaceae;g__Sheuella	4e-6	0	0	6e-6	0	0	0.013986	0.3242628251748252	k__Bacteria;p__Pseudomonadota;c__Betaproteobacteria;o__Burkholderiales;f__Alcaligenaceae;g__Sheuella
f__Burkholderiaceae;g__Burkholderia	5.16e-4	0	2.7e-5	6.44e-4	0	3.8e-5	0.017982	0.3254549679144385	k__Bacteria;p__Pseudomonadota;c__Betaproteobacteria;o__Burkholderiales;f__Burkholderiaceae;g__Burkholderia
f__Burkholderiaceae;g__Mycetohabitans	2e-6	0	0	4e-6	0	1e-6	0.00999	0.3242628251748252	k__Bacteria;p__Pseudomonadota;c__Betaproteobacteria;o__Burkholderiales;f__Burkholderiaceae;g__Mycetohabitans
f__Burkholderiaceae;g__Pandoraea	6e-6	0	1e-6	9e-6	0	1e-6	0.00999	0.3242628251748252	k__Bacteria;p__Pseudomonadota;c__Betaproteobacteria;o__Burkholderiales;f__Burkholderiaceae;g__Pandoraea
f__Burkholderiaceae;g__Ralstonia	3.1e-5	0	1e-6	3.7e-5	0	2e-6	0.012987	0.3242628251748252	k__Bacteria;p__Pseudomonadota;c__Betaproteobacteria;o__Burkholderiales;f__Burkholderiaceae;g__Ralstonia
f__Burkholderiaceae;g__Trinickia	3e-6	0	0	3e-6	0	0	0.042957	0.3442493287292818	k__Bacteria;p__Pseudomonadota;c__Betaproteobacteria;o__Burkholderiales;f__Burkholderiaceae;g__Trinickia
f__Comamonadaceae;g__Acidovorax	1.9e-5	0	1e-6	2.4e-5	0	2e-6	0.017982	0.3254549679144385	k__Bacteria;p__Pseudomonadota;c__Betaproteobacteria;o__Burkholderiales;f__Comamonadaceae;g__Acidovorax
f__Comamonadaceae;g__Alicycliphilus	5e-6	0	1e-6	8e-6	0	1e-6	0.036963	0.3357553719512195	k__Bacteria;p__Pseudomonadota;c__Betaproteobacteria;o__Burkholderiales;f__Comamonadaceae;g__Alicycliphilus
f__Other;g__Rhizobacter	3e-6	0	1e-6	2e-6	0	0	0.034965	0.3357553719512195	k__Bacteria;p__Pseudomonadota;c__Betaproteobacteria;o__Burkholderiales;f__Other;g__Rhizobacter
f__Oxalobacteraceae;g__Collimonas	5e-6	0	0	3e-6	0	0	0.02997	0.3357553719512195	k__Bacteria;p__Pseudomonadota;c__Betaproteobacteria;o__Burkholderiales;f__Oxalobacteraceae;g__Collimonas
f__Oxalobacteraceae;g__Janthinobacterium	1.9e-5	0	3e-6	4e-5	0	1e-5	0.03996	0.3419585840707965	k__Bacteria;p__Pseudomonadota;c__Betaproteobacteria;o__Burkholderiales;f__Oxalobacteraceae;g__Janthinobacterium
f__Sphaerotilaceae;g__Inhella	1e-6	0	0	2e-6	0	0	0.024975	0.3357553719512195	k__Bacteria;p__Pseudomonadota;c__Betaproteobacteria;o__Burkholderiales;f__Sphaerotilaceae;g__Inhella
f__Sphaerotilaceae;g__Roseateles	3e-6	0	0	5e-6	0	0	0.018981	0.3254549679144385	k__Bacteria;p__Pseudomonadota;c__Betaproteobacteria;o__Burkholderiales;f__Sphaerotilaceae;g__Roseateles
f__Chromobacteriaceae;g__Aquitalea	1e-6	0	0	2e-6	0	0	0.032967	0.3357553719512195	k__Bacteria;p__Pseudomonadota;c__Betaproteobacteria;o__Neisseriales;f__Chromobacteriaceae;g__Aquitalea
f__Chromobacteriaceae;g__Jeongeupia	5e-6	0	1e-6	8e-6	0	1e-6	0.007992	0.3242628251748252	k__Bacteria;p__Pseudomonadota;c__Betaproteobacteria;o__Neisseriales;f__Chromobacteriaceae;g__Jeongeupia
f__Chromobacteriaceae;g__Laribacter	1e-6	0	0	2e-6	0	0	0.016983	0.3254549679144385	k__Bacteria;p__Pseudomonadota;c__Betaproteobacteria;o__Neisseriales;f__Chromobacteriaceae;g__Laribacter
f__Methylophilaceae;g__Methylophilus	1.7e-5	0	1e-6	2.4e-5	0	1e-6	0.004995	0.3242628251748252	k__Bacteria;p__Pseudomonadota;c__Betaproteobacteria;o__Nitrosomonadales;f__Methylophilaceae;g__Methylophilus
f__Usitatibacteraceae;g__Usitatibacter	1e-6	0	0	1e-6	0	0	0.034965	0.3357553719512195	k__Bacteria;p__Pseudomonadota;c__Betaproteobacteria;o__Nitrosomonadales;f__Usitatibacteraceae;g__Usitatibacter
f__Azonexaceae;g__Azonexus	1e-6	0	0	5e-6	0	3e-6	0.010989	0.3242628251748252	k__Bacteria;p__Pseudomonadota;c__Betaproteobacteria;o__Rhodocyclales;f__Azonexaceae;g__Azonexus
f__Azonexaceae;g__Ferribacterium	2e-6	0	0	3e-6	0	0	0.043956	0.344639	k__Bacteria;p__Pseudomonadota;c__Betaproteobacteria;o__Rhodocyclales;f__Azonexaceae;g__Ferribacterium
f__Rhodocyclaceae;g__Niveibacterium	2e-6	0	0	1e-6	0	0	0.020979	0.3254549679144385	k__Bacteria;p__Pseudomonadota;c__Betaproteobacteria;o__Rhodocyclales;f__Rhodocyclaceae;g__Niveibacterium
f__Acidiferrobacteraceae;g__Acidiferrobacter	4e-6	0	1e-6	6e-6	0	1e-6	0.022977	0.33162326865671643	k__Bacteria;p__Pseudomonadota;c__Gammaproteobacteria;o__Acidiferrobacterales;f__Acidiferrobacteraceae;g__Acidiferrobacter
f__Aeromonadaceae;g__Aeromonas	2.72e-4	0	3.9e-5	1.69e-4	0	2.4e-5	0.034965	0.3357553719512195	k__Bacteria;p__Pseudomonadota;c__Gammaproteobacteria;o__Aeromonadales;f__Aeromonadaceae;g__Aeromonas
f__Microbulbiferaceae;g__Microbulbifer	2.8e-5	0	1e-6	3.5e-5	0	3e-6	0.03996	0.3419585840707965	k__Bacteria;p__Pseudomonadota;c__Gammaproteobacteria;o__Cellvibrionales;f__Microbulbiferaceae;g__Microbulbifer
f__Spongiibacteraceae;g__Oceanicoccus	1e-6	0	0	1e-6	0	0	0.033966	0.3357553719512195	k__Bacteria;p__Pseudomonadota;c__Gammaproteobacteria;o__Cellvibrionales;f__Spongiibacteraceae;g__Oceanicoccus
f__Chromatiaceae;g__Thiocapsa	4.5e-5	0	2e-6	5.4e-5	0	3e-6	0.013986	0.3242628251748252	k__Bacteria;p__Pseudomonadota;c__Gammaproteobacteria;o__Chromatiales;f__Chromatiaceae;g__Thiocapsa
f__Chromatiaceae;g__Thiorhodovibrio	3e-6	0	0	4e-6	0	0	0.030969	0.3357553719512195	k__Bacteria;p__Pseudomonadota;c__Gammaproteobacteria;o__Chromatiales;f__Chromatiaceae;g__Thiorhodovibrio
f__Ectothiorhodospiraceae;g__Spiribacter	2e-6	0	0	3e-6	0	0	0.01998	0.3254549679144385	k__Bacteria;p__Pseudomonadota;c__Gammaproteobacteria;o__Chromatiales;f__Ectothiorhodospiraceae;g__Spiribacter
f__Ectothiorhodospiraceae;g__Thioalkalivibrio	6e-6	0	1e-6	7e-6	0	0	0.037962	0.3357553719512195	k__Bacteria;p__Pseudomonadota;c__Gammaproteobacteria;o__Chromatiales;f__Ectothiorhodospiraceae;g__Thioalkalivibrio
f__Enterobacteriaceae;g__Citrobacter	1.5e-5	0	1e-6	1.8e-5	0	1e-6	0.032967	0.3357553719512195	k__Bacteria;p__Pseudomonadota;c__Gammaproteobacteria;o__Enterobacterales;f__Enterobacteriaceae;g__Citrobacter
f__Enterobacteriaceae;g__Plesiomonas	3e-6	0	1e-6	2e-6	0	0	0.023976	0.3357553719512195	k__Bacteria;p__Pseudomonadota;c__Gammaproteobacteria;o__Enterobacterales;f__Enterobacteriaceae;g__Plesiomonas
f__Enterobacteriaceae;g__Shigella	6.6e-5	0	5e-6	5.3e-5	0	3e-6	0.037962	0.3357553719512195	k__Bacteria;p__Pseudomonadota;c__Gammaproteobacteria;o__Enterobacterales;f__Enterobacteriaceae;g__Shigella
f__Yersiniaceae;g__Rahnella	1.9e-5	0	1e-6	1.7e-5	0	1e-6	0.028971	0.3357553719512195	k__Bacteria;p__Pseudomonadota;c__Gammaproteobacteria;o__Enterobacterales;f__Yersiniaceae;g__Rahnella
f__Coxiellaceae;g__Coxiella	4e-6	0	0	6e-6	0	1e-6	0.03996	0.3419585840707965	k__Bacteria;p__Pseudomonadota;c__Gammaproteobacteria;o__Legionellales;f__Coxiellaceae;g__Coxiella
f__Methylococcaceae;g__Candidatus_Methylospira	0	0	0	1e-6	0	0	0.004995	0.3242628251748252	k__Bacteria;p__Pseudomonadota;c__Gammaproteobacteria;o__Methylococcales;f__Methylococcaceae;g__Candidatus_Methylospira
f__Methylococcaceae;g__Methylobacter	1.2e-5	0	1e-6	1.4e-5	0	0	0.048951	0.3525667883211679	k__Bacteria;p__Pseudomonadota;c__Gammaproteobacteria;o__Methylococcales;f__Methylococcaceae;g__Methylobacter
f__Methylococcaceae;g__Methylococcus	6e-6	0	1e-6	8e-6	0	1e-6	0.045954	0.34716810937500003	k__Bacteria;p__Pseudomonadota;c__Gammaproteobacteria;o__Methylococcales;f__Methylococcaceae;g__Methylococcus
f__Methylococcaceae;g__Methyloprofundus	1e-6	0	0	2e-6	0	0	0.025974	0.3357553719512195	k__Bacteria;p__Pseudomonadota;c__Gammaproteobacteria;o__Methylococcales;f__Methylococcaceae;g__Methyloprofundus
f__Moraxellaceae;g__Fluviicoccus	2e-6	0	0	4e-6	0	0	9.99e-4	0.3242628251748252	k__Bacteria;p__Pseudomonadota;c__Gammaproteobacteria;o__Moraxellales;f__Moraxellaceae;g__Fluviicoccus
f__Sinobacteraceae;g__Sinimarinibacterium	4e-6	0	0	6e-6	0	1e-6	0.002997	0.3242628251748252	k__Bacteria;p__Pseudomonadota;c__Gammaproteobacteria;o__Nevskiales;f__Sinobacteraceae;g__Sinimarinibacterium
f__Halomonadaceae;g__Salinicola	1e-5	0	1e-6	1.4e-5	0	1e-6	0.038961	0.34146785800604235	k__Bacteria;p__Pseudomonadota;c__Gammaproteobacteria;o__Oceanospirillales;f__Halomonadaceae;g__Salinicola
f__Oceanospirillaceae;g__Nitrincola	3e-6	0	0	4e-6	0	0	0.035964	0.3357553719512195	k__Bacteria;p__Pseudomonadota;c__Gammaproteobacteria;o__Oceanospirillales;f__Oceanospirillaceae;g__Nitrincola
f__Celerinatantimonadaceae;g__Celerinatantimonas	1e-6	0	0	1e-6	0	0	0.028971	0.3357553719512195	k__Bacteria;p__Pseudomonadota;c__Gammaproteobacteria;o__Other;f__Celerinatantimonadaceae;g__Celerinatantimonas
f__Other;g__Candidatus_Kentron	5.4e-5	0	6e-6	7.4e-5	0	6e-6	0.032967	0.3357553719512195	k__Bacteria;p__Pseudomonadota;c__Gammaproteobacteria;o__Other;f__Other;g__Candidatus_Kentron
f__Pasteurellaceae;g__Mannheimia	5e-6	0	1e-6	3e-6	0	0	0.042957	0.3442493287292818	k__Bacteria;p__Pseudomonadota;c__Gammaproteobacteria;o__Pasteurellales;f__Pasteurellaceae;g__Mannheimia
f__Pasteurellaceae;g__Rodentibacter	3e-6	0	0	5e-6	0	0	0.003996	0.3242628251748252	k__Bacteria;p__Pseudomonadota;c__Gammaproteobacteria;o__Pasteurellales;f__Pasteurellaceae;g__Rodentibacter
f__Marinobacteraceae;g__Marinobacter	3e-5	0	2e-6	3.9e-5	0	4e-6	0.011988	0.3242628251748252	k__Bacteria;p__Pseudomonadota;c__Gammaproteobacteria;o__Pseudomonadales;f__Marinobacteraceae;g__Marinobacter
f__Pseudomonadaceae;g__Entomomonas	1e-6	0	0	0	0	0	0.035964	0.3357553719512195	k__Bacteria;p__Pseudomonadota;c__Gammaproteobacteria;o__Pseudomonadales;f__Pseudomonadaceae;g__Entomomonas
f__Pseudomonadaceae;g__Halopseudomonas	4e-6	0	0	6e-6	0	1e-6	0.004995	0.3242628251748252	k__Bacteria;p__Pseudomonadota;c__Gammaproteobacteria;o__Pseudomonadales;f__Pseudomonadaceae;g__Halopseudomonas
f__Pseudomonadaceae;g__Permianibacter	0	0	0	1e-6	0	0	0.031968	0.3357553719512195	k__Bacteria;p__Pseudomonadota;c__Gammaproteobacteria;o__Pseudomonadales;f__Pseudomonadaceae;g__Permianibacter
f__Pseudomonadaceae;g__Stutzerimonas	7e-6	0	1e-6	1e-5	0	0	0.002997	0.3242628251748252	k__Bacteria;p__Pseudomonadota;c__Gammaproteobacteria;o__Pseudomonadales;f__Pseudomonadaceae;g__Stutzerimonas
f__Salinisphaeraceae;g__Salinisphaera	2e-6	0	0	3e-6	0	0	0.005994	0.3242628251748252	k__Bacteria;p__Pseudomonadota;c__Gammaproteobacteria;o__Salinisphaerales;f__Salinisphaeraceae;g__Salinisphaera
f__Piscirickettsiaceae;g__Hydrogenovibrio	2e-6	0	0	2e-6	0	0	0.004995	0.3242628251748252	k__Bacteria;p__Pseudomonadota;c__Gammaproteobacteria;o__Thiotrichales;f__Piscirickettsiaceae;g__Hydrogenovibrio
f__Piscirickettsiaceae;g__Thiomicrospira	5e-6	0	0	3e-6	0	0	0.020979	0.3254549679144385	k__Bacteria;p__Pseudomonadota;c__Gammaproteobacteria;o__Thiotrichales;f__Piscirickettsiaceae;g__Thiomicrospira
f__Thiotrichaceae;g__Candidatus_Marithrix	1e-6	0	0	2e-6	0	0	0.003996	0.3242628251748252	k__Bacteria;p__Pseudomonadota;c__Gammaproteobacteria;o__Thiotrichales;f__Thiotrichaceae;g__Candidatus_Marithrix
f__Rhodanobacteraceae;g__Frateuria	1e-6	0	0	1e-6	0	0	0.030969	0.3357553719512195	k__Bacteria;p__Pseudomonadota;c__Gammaproteobacteria;o__Xanthomonadales;f__Rhodanobacteraceae;g__Frateuria
f__Rhodanobacteraceae;g__Oleiagrimonas	1e-6	0	0	2e-6	0	0	0.032967	0.3357553719512195	k__Bacteria;p__Pseudomonadota;c__Gammaproteobacteria;o__Xanthomonadales;f__Rhodanobacteraceae;g__Oleiagrimonas
f__Rhodanobacteraceae;g__Rudaea	2e-6	0	0	3e-6	0	0	0.002997	0.3242628251748252	k__Bacteria;p__Pseudomonadota;c__Gammaproteobacteria;o__Xanthomonadales;f__Rhodanobacteraceae;g__Rudaea
f__Xanthomonadaceae;g__Arenimonas	5e-6	0	0	7e-6	0	0	0.018981	0.3254549679144385	k__Bacteria;p__Pseudomonadota;c__Gammaproteobacteria;o__Xanthomonadales;f__Xanthomonadaceae;g__Arenimonas
f__Xanthomonadaceae;g__Coralloluteibacterium	1e-6	0	0	1e-6	0	0	0.025974	0.3357553719512195	k__Bacteria;p__Pseudomonadota;c__Gammaproteobacteria;o__Xanthomonadales;f__Xanthomonadaceae;g__Coralloluteibacterium
f__Xanthomonadaceae;g__Thermomonas	3e-6	0	0	5e-6	0	1e-6	0.045954	0.34716810937500003	k__Bacteria;p__Pseudomonadota;c__Gammaproteobacteria;o__Xanthomonadales;f__Xanthomonadaceae;g__Thermomonas
f__Rubricoccaceae;g__Rubricoccus	1e-6	0	0	1e-6	0	0	0.027972	0.3357553719512195	k__Bacteria;p__Rhodothermota;c__Rhodothermia;o__Rhodothermales;f__Rubricoccaceae;g__Rubricoccus
f__Salinibacteraceae;g__Salinibacter	9e-6	0	1e-6	1.2e-5	0	1e-6	0.030969	0.3357553719512195	k__Bacteria;p__Rhodothermota;c__Rhodothermia;o__Rhodothermales;f__Salinibacteraceae;g__Salinibacter
f__Acetomicrobiaceae;g__Acetomicrobium	6e-6	0	1e-6	1e-5	0	1e-6	0.004995	0.3242628251748252	k__Bacteria;p__Synergistota;c__Synergistia;o__Synergistales;f__Acetomicrobiaceae;g__Acetomicrobium
f__Dethiosulfovibrionaceae;g__Pyramidobacter	4.7e-5	0	2e-6	5.5e-5	0	2e-6	0.036963	0.3357553719512195	k__Bacteria;p__Synergistota;c__Synergistia;o__Synergistales;f__Dethiosulfovibrionaceae;g__Pyramidobacter
f__Thermovirgaceae;g__Thermovirga	1e-6	0	0	1e-6	0	0	0.033966	0.3357553719512195	k__Bacteria;p__Synergistota;c__Synergistia;o__Synergistales;f__Thermovirgaceae;g__Thermovirga
f__Deferrisomataceae;g__Deferrisoma	9e-6	0	1e-6	1.2e-5	0	1e-6	0.015984	0.3242628251748252	k__Bacteria;p__Thermodesulfobacteriota;c__Deferrisomatia;o__Deferrisomatales;f__Deferrisomataceae;g__Deferrisoma
f__Candidatus_Magnetomoraceae;g__Candidatus_Magnetomorum	1.4e-5	0	1e-6	1.9e-5	0	2e-6	0.048951	0.3525667883211679	k__Bacteria;p__Thermodesulfobacteriota;c__Desulfobacteria;o__Desulfobacterales;f__Candidatus_Magnetomoraceae;g__Candidatus_Magnetomorum
f__Desulfatibacillaceae;g__Desulfatibacillum	1.4e-5	0	1e-6	1.9e-5	0	1e-6	0.022977	0.33162326865671643	k__Bacteria;p__Thermodesulfobacteriota;c__Desulfobacteria;o__Desulfobacterales;f__Desulfatibacillaceae;g__Desulfatibacillum
f__Desulfatirhabdiaceae;g__Desulfatirhabdium	7e-6	0	1e-6	1e-5	0	1e-6	0.017982	0.3254549679144385	k__Bacteria;p__Thermodesulfobacteriota;c__Desulfobacteria;o__Desulfobacterales;f__Desulfatirhabdiaceae;g__Desulfatirhabdium
f__Desulfobacteraceae;g__Candidatus_Magnetoglobus	1.9e-5	0	2e-6	2.6e-5	0	2e-6	0.033966	0.3357553719512195	k__Bacteria;p__Thermodesulfobacteriota;c__Desulfobacteria;o__Desulfobacterales;f__Desulfobacteraceae;g__Candidatus_Magnetoglobus
f__Desulfobacteraceae;g__Desulfobacter	1.2e-5	0	1e-6	1.7e-5	0	1e-6	0.011988	0.3242628251748252	k__Bacteria;p__Thermodesulfobacteriota;c__Desulfobacteria;o__Desulfobacterales;f__Desulfobacteraceae;g__Desulfobacter
f__Desulfobacteraceae;g__Desulfobotulus	2.7e-5	0	2e-6	4e-5	0	3e-6	0.004995	0.3242628251748252	k__Bacteria;p__Thermodesulfobacteriota;c__Desulfobacteria;o__Desulfobacterales;f__Desulfobacteraceae;g__Desulfobotulus
f__Desulfobacteraceae;g__Desulfotignum	9e-6	0	1e-6	1.3e-5	0	1e-6	0.004995	0.3242628251748252	k__Bacteria;p__Thermodesulfobacteriota;c__Desulfobacteria;o__Desulfobacterales;f__Desulfobacteraceae;g__Desulfotignum
f__Desulfobacteriaceae;g__Desulfobacterium	1e-5	0	1e-6	1.3e-5	0	1e-6	9.99e-4	0.3242628251748252	k__Bacteria;p__Thermodesulfobacteriota;c__Desulfobacteria;o__Desulfobacterales;f__Desulfobacteriaceae;g__Desulfobacterium
f__Desulfolunaceae;g__Desulfoluna	9e-6	0	0	1.1e-5	0	1e-6	0.018981	0.3254549679144385	k__Bacteria;p__Thermodesulfobacteriota;c__Desulfobacteria;o__Desulfobacterales;f__Desulfolunaceae;g__Desulfoluna
f__Desulfobulbaceae;g__Candidatus_Electronema	2e-6	0	0	3e-6	0	0	0.00999	0.3242628251748252	k__Bacteria;p__Thermodesulfobacteriota;c__Desulfobulbia;o__Desulfobulbales;f__Desulfobulbaceae;g__Candidatus_Electronema
f__Desulfobulbaceae;g__Desulfurivibrio	2e-6	0	0	3e-6	0	0	0.026973	0.3357553719512195	k__Bacteria;p__Thermodesulfobacteriota;c__Desulfobulbia;o__Desulfobulbales;f__Desulfobulbaceae;g__Desulfurivibrio
f__Desulfocapsaceae;g__Desulfocapsa	6e-6	0	1e-6	9e-6	0	1e-6	0.016983	0.3254549679144385	k__Bacteria;p__Thermodesulfobacteriota;c__Desulfobulbia;o__Desulfobulbales;f__Desulfocapsaceae;g__Desulfocapsa
f__Desulfocapsaceae;g__Desulfofustis	1e-6	0	0	1e-6	0	0	0.017982	0.3254549679144385	k__Bacteria;p__Thermodesulfobacteriota;c__Desulfobulbia;o__Desulfobulbales;f__Desulfocapsaceae;g__Desulfofustis
f__Desulfohalobiaceae;g__Desulfohalobium	2e-6	0	0	3e-6	0	0	0.004995	0.3242628251748252	k__Bacteria;p__Thermodesulfobacteriota;c__Desulfovibrionia;o__Desulfovibrionales;f__Desulfohalobiaceae;g__Desulfohalobium
f__Desulfonatronovibrionaceae;g__Desulfonatronospira	2e-6	0	0	2e-6	0	0	0.007992	0.3242628251748252	k__Bacteria;p__Thermodesulfobacteriota;c__Desulfovibrionia;o__Desulfovibrionales;f__Desulfonatronovibrionaceae;g__Desulfonatronospira
f__Desulfovibrionaceae;g__Bilophila	3.6e-5	0	4e-6	2.6e-5	0	2e-6	0.015984	0.3242628251748252	k__Bacteria;p__Thermodesulfobacteriota;c__Desulfovibrionia;o__Desulfovibrionales;f__Desulfovibrionaceae;g__Bilophila
f__Desulfovibrionaceae;g__Mailhella	5.27e-4	0	1.05e-4	2.55e-4	0	6.8e-5	0.037962	0.3357553719512195	k__Bacteria;p__Thermodesulfobacteriota;c__Desulfovibrionia;o__Desulfovibrionales;f__Desulfovibrionaceae;g__Mailhella
f__Desulfovibrionaceae;g__Solidesulfovibrio	6e-6	0	0	9e-6	0	1e-6	0.034965	0.3357553719512195	k__Bacteria;p__Thermodesulfobacteriota;c__Desulfovibrionia;o__Desulfovibrionales;f__Desulfovibrionaceae;g__Solidesulfovibrio
f__Desulfuromonadaceae;g__Desulfuromonas	4.2e-5	0	3e-6	5.7e-5	0	4e-6	0.007992	0.3242628251748252	k__Bacteria;p__Thermodesulfobacteriota;c__Desulfuromonadia;o__Desulfuromonadales;f__Desulfuromonadaceae;g__Desulfuromonas
f__Geobacteraceae;g__Citrifermentans	7e-6	0	1e-6	9e-6	0	1e-6	0.048951	0.3525667883211679	k__Bacteria;p__Thermodesulfobacteriota;c__Desulfuromonadia;o__Geobacterales;f__Geobacteraceae;g__Citrifermentans
f__Geobacteraceae;g__Geomonas	1.4e-5	0	1e-6	1.8e-5	0	2e-6	0.020979	0.3254549679144385	k__Bacteria;p__Thermodesulfobacteriota;c__Desulfuromonadia;o__Geobacterales;f__Geobacteraceae;g__Geomonas
f__Geobacteraceae;g__Geotalea	9e-6	0	1e-6	1.3e-5	0	1e-6	0.033966	0.3357553719512195	k__Bacteria;p__Thermodesulfobacteriota;c__Desulfuromonadia;o__Geobacterales;f__Geobacteraceae;g__Geotalea
f__Smithellaceae;g__Smithella	2.4e-5	0	2e-6	3.3e-5	0	2e-6	0.002997	0.3242628251748252	k__Bacteria;p__Thermodesulfobacteriota;c__Syntrophia;o__Syntrophales;f__Smithellaceae;g__Smithella
f__Thermodesulforhabdaceae;g__Thermodesulforhabdus	3e-6	0	0	5e-6	0	0	0.020979	0.3254549679144385	k__Bacteria;p__Thermodesulfobacteriota;c__Syntrophobacteria;o__Syntrophobacterales;f__Thermodesulforhabdaceae;g__Thermodesulforhabdus
f__Syntrophorhabdaceae;g__Syntrophorhabdus	3.6e-5	0	3e-6	4.8e-5	0	3e-6	0.021978	0.3286504020618557	k__Bacteria;p__Thermodesulfobacteriota;c__Syntrophorhabdia;o__Syntrophorhabdales;f__Syntrophorhabdaceae;g__Syntrophorhabdus
f__Fervidobacteriaceae;g__Fervidobacterium	7e-6	0	1e-6	1e-5	0	1e-6	0.018981	0.3254549679144385	k__Bacteria;p__Thermotogota;c__Thermotogae;o__Thermotogales;f__Fervidobacteriaceae;g__Fervidobacterium
f__Thermotogaceae;g__Thermotoga	1.1e-5	0	1e-6	1.4e-5	0	1e-6	0.024975	0.3357553719512195	k__Bacteria;p__Thermotogota;c__Thermotogae;o__Thermotogales;f__Thermotogaceae;g__Thermotoga
f__Methylacidiphilaceae;g__Candidatus_Methylacidithermus	2e-6	0	0	2e-6	0	0	0.045954	0.34716810937500003	k__Bacteria;p__Verrucomicrobiota;c__Methylacidiphilae;o__Methylacidiphilales;f__Methylacidiphilaceae;g__Candidatus_Methylacidithermus
f__Opitutaceae;g__Ereboglobus	5.4e-5	0	4e-6	7.1e-5	0	5e-6	0.020979	0.3254549679144385	k__Bacteria;p__Verrucomicrobiota;c__Opitutae;o__Opitutales;f__Opitutaceae;g__Ereboglobus
f__Opitutaceae;g__Geminisphaera	1.3e-5	0	1e-6	1.7e-5	0	1e-6	0.031968	0.3357553719512195	k__Bacteria;p__Verrucomicrobiota;c__Opitutae;o__Opitutales;f__Opitutaceae;g__Geminisphaera
f__Opitutaceae;g__Lacunisphaera	7e-6	0	1e-6	9e-6	0	0	0.030969	0.3357553719512195	k__Bacteria;p__Verrucomicrobiota;c__Opitutae;o__Opitutales;f__Opitutaceae;g__Lacunisphaera
f__Opitutaceae;g__Nibricoccus	8e-6	0	1e-6	1e-5	0	1e-6	0.048951	0.3525667883211679	k__Bacteria;p__Verrucomicrobiota;c__Opitutae;o__Opitutales;f__Opitutaceae;g__Nibricoccus
f__Opitutaceae;g__Oleiharenicola	3.3e-5	0	3e-6	4.6e-5	0	3e-6	0.013986	0.3242628251748252	k__Bacteria;p__Verrucomicrobiota;c__Opitutae;o__Opitutales;f__Opitutaceae;g__Oleiharenicola
f__Opitutaceae;g__Opitutus	8.2e-5	0	6e-6	1.07e-4	0	8e-6	0.027972	0.3357553719512195	k__Bacteria;p__Verrucomicrobiota;c__Opitutae;o__Opitutales;f__Opitutaceae;g__Opitutus
f__Opitutaceae;g__Rariglobus	1.8e-5	0	2e-6	2.4e-5	0	2e-6	0.020979	0.3254549679144385	k__Bacteria;p__Verrucomicrobiota;c__Opitutae;o__Opitutales;f__Opitutaceae;g__Rariglobus
f__Puniceicoccaceae;g__Cerasicoccus	1.8e-5	0	1e-6	2.4e-5	0	2e-6	0.027972	0.3357553719512195	k__Bacteria;p__Verrucomicrobiota;c__Opitutae;o__Puniceicoccales;f__Puniceicoccaceae;g__Cerasicoccus
f__Puniceicoccaceae;g__Coraliomargarita	2.08e-4	0	1.6e-5	2.64e-4	0	1.9e-5	0.036963	0.3357553719512195	k__Bacteria;p__Verrucomicrobiota;c__Opitutae;o__Puniceicoccales;f__Puniceicoccaceae;g__Coraliomargarita
f__Puniceicoccaceae;g__Pelagicoccus	5.9e-5	0	4e-6	7.4e-5	0	5e-6	0.043956	0.344639	k__Bacteria;p__Verrucomicrobiota;c__Opitutae;o__Puniceicoccales;f__Puniceicoccaceae;g__Pelagicoccus
f__Puniceicoccaceae;g__Ruficoccus	8.1e-5	0	6e-6	1.03e-4	0	7e-6	0.024975	0.3357553719512195	k__Bacteria;p__Verrucomicrobiota;c__Opitutae;o__Puniceicoccales;f__Puniceicoccaceae;g__Ruficoccus
f__Other;g__Lentimonas	1.3e-5	0	1e-6	1.7e-5	0	1e-6	0.018981	0.3254549679144385	k__Bacteria;p__Verrucomicrobiota;c__Other;o__Other;f__Other;g__Lentimonas
f__Chthoniobacteraceae;g__Chthoniobacter	4.6e-5	0	3e-6	5.9e-5	0	4e-6	0.02997	0.3357553719512195	k__Bacteria;p__Verrucomicrobiota;c__Spartobacteria;o__Chthoniobacterales;f__Chthoniobacteraceae;g__Chthoniobacter
f__Terrimicrobiaceae;g__Terrimicrobium	2.1e-5	0	1e-6	2.9e-5	0	2e-6	0.00999	0.3242628251748252	k__Bacteria;p__Verrucomicrobiota;c__Terrimicrobiia;o__Terrimicrobiales;f__Terrimicrobiaceae;g__Terrimicrobium
f__Rubritaleaceae;g__Rubritalea	4.4e-5	0	3e-6	5.5e-5	0	3e-6	0.032967	0.3357553719512195	k__Bacteria;p__Verrucomicrobiota;c__Verrucomicrobiae;o__Verrucomicrobiales;f__Rubritaleaceae;g__Rubritalea
f__Verrucomicrobia_subdivision_3;g__Limisphaera	2.2e-5	0	1e-6	3.1e-5	0	3e-6	0.006993	0.3242628251748252	k__Bacteria;p__Verrucomicrobiota;c__Verrucomicrobiae;o__Verrucomicrobiales;f__Verrucomicrobia_subdivision_3;g__Limisphaera
f__Verrucomicrobia_subdivision_3;g__Pedosphaera	2.3e-5	0	2e-6	4.4e-5	0	1e-5	0.008991	0.3242628251748252	k__Bacteria;p__Verrucomicrobiota;c__Verrucomicrobiae;o__Verrucomicrobiales;f__Verrucomicrobia_subdivision_3;g__Pedosphaera
f__Verrucomicrobiaceae;g__Haloferula	3.2e-5	0	1e-6	3.9e-5	0	3e-6	0.033966	0.3357553719512195	k__Bacteria;p__Verrucomicrobiota;c__Verrucomicrobiae;o__Verrucomicrobiales;f__Verrucomicrobiaceae;g__Haloferula
f__Verrucomicrobiaceae;g__Luteolibacter	8.1e-5	0	5e-6	1.06e-4	0	6e-6	0.010989	0.3242628251748252	k__Bacteria;p__Verrucomicrobiota;c__Verrucomicrobiae;o__Verrucomicrobiales;f__Verrucomicrobiaceae;g__Luteolibacter
f__Verrucomicrobiaceae;g__Oceaniferula	3.1e-5	0	1e-6	3.9e-5	0	2e-6	0.011988	0.3242628251748252	k__Bacteria;p__Verrucomicrobiota;c__Verrucomicrobiae;o__Verrucomicrobiales;f__Verrucomicrobiaceae;g__Oceaniferula
f__Verrucomicrobiaceae;g__Persicirhabdus	1.5e-5	0	1e-6	1.8e-5	0	1e-6	0.043956	0.344639	k__Bacteria;p__Verrucomicrobiota;c__Verrucomicrobiae;o__Verrucomicrobiales;f__Verrucomicrobiaceae;g__Persicirhabdus
f__Verrucomicrobiaceae;g__Phragmitibacter	8e-6	0	0	1.1e-5	0	1e-6	0.018981	0.3254549679144385	k__Bacteria;p__Verrucomicrobiota;c__Verrucomicrobiae;o__Verrucomicrobiales;f__Verrucomicrobiaceae;g__Phragmitibacter
f__Verrucomicrobiaceae;g__Prosthecobacter	4.5e-5	0	3e-6	5.8e-5	0	4e-6	0.013986	0.3242628251748252	k__Bacteria;p__Verrucomicrobiota;c__Verrucomicrobiae;o__Verrucomicrobiales;f__Verrucomicrobiaceae;g__Prosthecobacter
f__Verrucomicrobiaceae;g__Roseibacillus	1.4e-5	0	1e-6	1.9e-5	0	1e-6	0.011988	0.3242628251748252	k__Bacteria;p__Verrucomicrobiota;c__Verrucomicrobiae;o__Verrucomicrobiales;f__Verrucomicrobiaceae;g__Roseibacillus
f__Verrucomicrobiaceae;g__Roseimicrobium	2.2e-5	0	2e-6	2.8e-5	0	2e-6	0.044955	0.34592693633952254	k__Bacteria;p__Verrucomicrobiota;c__Verrucomicrobiae;o__Verrucomicrobiales;f__Verrucomicrobiaceae;g__Roseimicrobium
f__Verrucomicrobiaceae;g__Sulfuriroseicoccus	2.9e-5	0	2e-6	3.9e-5	0	3e-6	0.015984	0.3242628251748252	k__Bacteria;p__Verrucomicrobiota;c__Verrucomicrobiae;o__Verrucomicrobiales;f__Verrucomicrobiaceae;g__Sulfuriroseicoccus
f__Other;g__Scytalidium	3e-6	0	0	2e-6	0	0	0.028971	0.3357553719512195	k__Eukaryota;p__Ascomycota;c__Leotiomycetes;o__Other;f__Other;g__Scytalidium
f__Plectosphaerellaceae;g__Verticillium	1.5e-5	0	1e-6	1.9e-5	0	1e-6	0.036963	0.3357553719512195	k__Eukaryota;p__Ascomycota;c__Sordariomycetes;o__Glomerellales;f__Plectosphaerellaceae;g__Verticillium
f__Hypocreaceae;g__Trichoderma	1.9e-5	0	1e-6	2.2e-5	0	1e-6	0.018981	0.3254549679144385	k__Eukaryota;p__Ascomycota;c__Sordariomycetes;o__Hypocreales;f__Hypocreaceae;g__Trichoderma
f__Neocallimastigaceae;g__Caecomyces	2e-6	0	0	3e-6	0	0	0.014985	0.3242628251748252	k__Eukaryota;p__Chytridiomycota;c__Neocallimastigomycetes;o__Neocallimastigales;f__Neocallimastigaceae;g__Caecomyces
f__Other;g__Aurunvirus	1e-6	0	0	2e-6	0	1e-6	0.041958	0.3438422542372882	k__Viruses;p__Uroviricota;c__Caudoviricetes;o__Other;f__Other;g__Aurunvirus
f__Other;g__Emdodecavirus	1e-6	0	0	2e-6	0	0	0.003996	0.3242628251748252	k__Viruses;p__Uroviricota;c__Caudoviricetes;o__Other;f__Other;g__Emdodecavirus
f__Other;g__Finchvirus	0	0	0	0	0	0	9.99e-4	0.3242628251748252	k__Viruses;p__Uroviricota;c__Caudoviricetes;o__Other;f__Other;g__Finchvirus
f__Other;g__Helsingorvirus	1e-6	0	0	1e-6	0	0	0.042957	0.3442493287292818	k__Viruses;p__Uroviricota;c__Caudoviricetes;o__Other;f__Other;g__Helsingorvirus
f__Other;g__Kenoshavirus	3e-6	0	1e-6	9e-6	0	2e-6	0.034965	0.3357553719512195	k__Viruses;p__Uroviricota;c__Caudoviricetes;o__Other;f__Other;g__Kenoshavirus
f__Other;g__Mudcatvirus	0	0	0	1e-6	0	0	0.032967	0.3357553719512195	k__Viruses;p__Uroviricota;c__Caudoviricetes;o__Other;f__Other;g__Mudcatvirus
f__Other;g__Muldoonvirus	1e-6	0	0	3e-6	0	1e-6	0.003996	0.3242628251748252	k__Viruses;p__Uroviricota;c__Caudoviricetes;o__Other;f__Other;g__Muldoonvirus

## Sheet: lefse_sigs_filter
Taxonomy	Abundace	Group	LDA_score	P-value
k__Viruses	4.138025265981717	D.P	3.531772683831091	0.0412500165939394
k__Bacteria;p__Bacteroidota	5.682130468832008	D.Y	4.551926323131434	0.0191099222068444
k__Bacteria;p__Verrucomicrobiota	4.775530311410599	D.P	3.84776	0.0126111440993139
k__Bacteria;p__Lentisphaerota	4.3602193462839685	D.P	3.466086191797728	0.0191099222068444
k__Bacteria;p__Bacteroidota;c__Bacteroidia	5.700832606370219	D.Y	4.552143395712395	0.0191099222068444
k__Viruses;p__Uroviricota;c__Caudoviricetes	3.899606802728244	D.P	3.082196735420518	0.0155644113866338
k__Bacteria;p__Bacteroidota;c__Bacteroidia;o__Bacteroidales	5.70139113001906	D.Y	4.514907841836084	0.0191099222068444
k__Bacteria;p__Bacteroidota;c__Bacteroidia;o__Bacteroidales;f__Prevotellaceae	5.353132808922103	D.Y	4.388756176983431	0.0412500165939394
k__Bacteria;p__Bacteroidota;c__Bacteroidia;o__Bacteroidales;f__Bacteroidaceae	5.196284254423188	D.Y	3.918128895990338	0.0081509715935026
k__Bacteria;p__Bacteroidota;c__Bacteroidia;o__Bacteroidales;f__Prevotellaceae;g__Prevotella	5.296709849768808	D.Y	4.309038484380529	0.0412500165939394
k__Bacteria;p__Bacteroidota;c__Bacteroidia;o__Bacteroidales;f__Bacteroidaceae;g__Bacteroides	5.14432729626698	D.Y	3.830760347733459	0.0233422020128908
k__Bacteria;p__Bacteroidota;c__Bacteroidia;o__Bacteroidales;f__Bacteroidaceae;g__Phocaeicola	4.186692064529599	D.Y	3.0774966875596443	0.0051589575707213
k__Bacteria;p__Bacteroidota;c__Bacteroidia;o__Bacteroidales;f__Prevotellaceae;g__Palleniella	3.832512318702244	D.Y	3.025879698036972	0.0412500165939394
k__Bacteria;p__Bacteroidota;c__Bacteroidia;o__Bacteroidales;f__Prevotellaceae;g__Alloprevotella	3.9561171688706738	D.Y	3.014224111914453	0.0081509715935026
k__Bacteria;p__Verrucomicrobiota;c__Other;o__Other;f__Other;g__Other;s__Verrucomicrobia_bacterium_ADurb_Bin070	4.800888968384205	D.P	3.8649323802202527	0.0101652018919562
k__Bacteria;p__Bacteroidota;c__Bacteroidia;o__Bacteroidales;f__Prevotellaceae;g__Prevotella;s__Prevotella_copri	4.247040855340519	D.Y	3.3794031871005696	0.0283655056052102
k__Bacteria;p__Bacteroidota;c__Bacteroidia;o__Bacteroidales;f__Other;g__Other;s__Bacteroidales_bacterium	3.8798552792120127	D.Y	3.077466784392614	0.0342937210364928
k__Bacteria;p__Bacteroidota;c__Bacteroidia;o__Bacteroidales;f__Prevotellaceae;g__Palleniella;s__Palleniella_intestinalis	3.822683845047426	D.Y	3.0764257110610003	0.0342937210364928
k__Bacteria;p__Fibrobacterota;c__Fibrobacteria;o__Fibrobacterales;f__Fibrobacteraceae;g__Fibrobacter;s__Fibrobacter_sp_UWP2	3.790340371488989	D.P	3.0603259504872207	0.0412500165939394
