# Supplementary material for: Gut microbial signatures and cardiac-microbiota axis in Yili horses with divergent exercise-induced cardiac remodeling
Source: Front Microbiol. 2025 Dec 3;16:1689293. doi: 10.3389/fmicb.2025.1689293 (PMC12711142; doi:10.3389/fmicb.2025.1689293)
Supplement: Supplementary file 1 [file Data_Sheet_1.zip › Supplementary Table/Supplementary Table S4.xlsx]

## Sheet: kegg.total.level2.classificatio
level2	Gene_Num
Metabolism;Energy metabolism	110843
Metabolism;Global and overview maps	851586
Others	6447998
Metabolism;Carbohydrate metabolism	309023
Cellular Processes;Cellular community - prokaryotes	103674
Metabolism;Metabolism of cofactors and vitamins	148016
Environmental Information Processing;Membrane transport	109398
Human Diseases;Infectious disease: bacterial	31919
Genetic Information Processing;Translation	110754
Genetic Information Processing;Folding, sorting and degradation	67687
Metabolism;Metabolism of terpenoids and polyketides	41747
Metabolism;Nucleotide metabolism	107383
Environmental Information Processing;Signal transduction	113040
Cellular Processes;Cell motility	25477
Genetic Information Processing;Replication and repair	123337
Human Diseases;Drug resistance: antimicrobial	52900
Metabolism;Glycan biosynthesis and metabolism	178211
Metabolism;Lipid metabolism	93500
Metabolism;Metabolism of other amino acids	63408
Metabolism;Amino acid metabolism	182547
Human Diseases;Drug resistance: antineoplastic	8279
Metabolism;Biosynthesis of other secondary metabolites	75221
Cellular Processes;Transport and catabolism	44804
Cellular Processes;Cell growth and death	55225
Cellular Processes;Cellular community - eukaryotes	2239
Human Diseases;Neurodegenerative disease	10349
Organismal Systems;Immune system	9241
Organismal Systems;Endocrine system	25845
Human Diseases;Infectious disease: viral	6301
Metabolism;Xenobiotics biodegradation and metabolism	31644
Human Diseases;Cardiovascular disease	13454
Organismal Systems;Environmental adaptation	21787
Organismal Systems;Aging	14787
Human Diseases;Cancer: overview	20849
Organismal Systems;Sensory system	1026
Genetic Information Processing;Transcription	15652
Human Diseases;Endocrine and metabolic disease	12194
Organismal Systems;Digestive system	14733
Organismal Systems;Nervous system	6545
Environmental Information Processing;Signaling molecules and interaction	301
Human Diseases;Immune disease	2447
Human Diseases;Cancer: specific types	4530
Human Diseases;Infectious disease: parasitic	3240
Genetic Information Processing;Information processing in viruses	1506
Human Diseases;Substance dependence	1158
Organismal Systems;Circulatory system	1346
Organismal Systems;Excretory system	1987
Genetic Information Processing;Chromosome	1121
Organismal Systems;Development and regeneration	1638

## Sheet: level3.Metastats.filter
Index	mean(group1)	variance(group1)	stderr(group1)	mean(group2)	variance(group2)	stderr(group2)	Pvalue	Qvalue
map00130_Ubiquinone_and_other_terpenoid_quinone_biosynthesis	5.9e-4	0	2.3e-5	5.14e-4	0	1.5e-5	0.012987	0.6182382857142857
map00190_Oxidative_phosphorylation	0.002623	0	2.8e-5	0.002509	0	4.3e-5	0.026973	0.7235110588235294
map00361_Chlorocyclohexane_and_chlorobenzene_degradation	5.3e-5	0	3e-6	6.3e-5	0	4e-6	0.043956	0.7804103806970508
map00363_Bisphenol_degradation	0	0	0	0	0	0	0.007992	0.5206217142857144
map00460_Cyanoamino_acid_metabolism	0.001851	0	7.6e-5	0.001628	0	6.2e-5	0.036963	0.7804103806970508
map00514_Other_types_of_O_glycan_biosynthesis	4.6e-5	0	4e-6	3.4e-5	0	2e-6	0.007992	0.5206217142857144
map00522_Biosynthesis_of_12_14_and_16_membered_macrolides	1e-6	0	0	1e-6	0	0	0.006993	0.5206217142857144
map00534_Glycosaminoglycan_biosynthesis_heparan_sulfate_heparin	1e-6	0	0	0	0	0	0.003996	0.5206217142857144
map00542_O_Antigen_repeat_unit_biosynthesis	2.01e-4	0	5e-6	1.84e-4	0	3e-6	0.018981	0.6182382857142857
map00543_Exopolysaccharide_biosynthesis	0.001431	0	3.2e-5	0.001293	0	2.7e-5	0.007992	0.5206217142857144
map00552_Teichoic_acid_biosynthesis	0.001628	0	4.4e-5	0.001506	0	3.4e-5	0.047952	0.7804103806970508
map00572_Arabinogalactan_biosynthesis_Mycobacterium	3.26e-4	0	7e-6	3e-4	0	7e-6	0.016983	0.6182382857142857
map00624_Polycyclic_aromatic_hydrocarbon_degradation	8e-6	0	1e-6	1.1e-5	0	1e-6	0.011988	0.6182382857142857
map00627_Aminobenzoate_degradation	1.04e-4	0	8e-6	1.3e-4	0	8e-6	0.03996	0.7804103806970508
map01053_Biosynthesis_of_siderophore_group_nonribosomal_peptides	9.2e-5	0	6e-6	7.3e-5	0	4e-6	0.018981	0.6182382857142857
map02020_Two_component_system	0.009114	0	2.1e-4	0.008513	0	1.93e-4	0.048951	0.7804103806970508
map03250_Viral_life_cycle_HIV_1	1.74e-4	0	4e-6	1.59e-4	0	4e-6	0.014985	0.6182382857142857
map03258_Virion_Bacteriophage_lambda	1e-5	0	1e-6	1.8e-5	0	4e-6	0.032967	0.7804103806970508
map03460_Fanconi_anemia_pathway	2.1e-5	0	2e-6	2.9e-5	0	3e-6	0.037962	0.7804103806970508
map04066_HIF_1_signaling_pathway	8.38e-4	0	8e-6	8.82e-4	0	1.7e-5	0.037962	0.7804103806970508
map04212_Longevity_regulating_pathway_worm	9.8e-4	0	1e-5	0.001025	0	1.5e-5	0.016983	0.6182382857142857
map04964_Proximal_tubule_bicarbonate_reclamation	1.23e-4	0	5e-6	1.43e-4	0	6e-6	0.020979	0.6263730000000001
map04974_Protein_digestion_and_absorption	3.32e-4	0	1.6e-5	2.71e-4	0	8e-6	0.002997	0.5206217142857144
map05133_Pertussis	6.78e-4	0	2.5e-5	5.83e-4	0	1e-5	0.001998	0.5206217142857144
map05204_Chemical_carcinogenesis_DNA_adducts	1.6e-5	0	1e-6	1.9e-5	0	1e-6	0.021978	0.6263730000000001

## Sheet: level3.LEfSe.res.filter
Taxonomy	Abundace	Group	LDA_score	P-value
map00543: Exopolysaccharide biosynthesis	3.45821	D.Y	2.1091414984047887	0.0081509715935026
map00190: Oxidative phosphorylation	3.7215760706344825	D.Y	2.0149569522564623	0.0126111440993139
