# Supplementary material for: Gut microbial signatures and cardiac-microbiota axis in Yili horses with divergent exercise-induced cardiac remodeling
Source: Front Microbiol. 2025 Dec 3;16:1689293. doi: 10.3389/fmicb.2025.1689293 (PMC12711142; doi:10.3389/fmicb.2025.1689293)
Supplement: Supplementary file 1 [file Data_Sheet_1.zip › Supplementary Table/Supplementary Table S5.xlsx]

## Sheet: CAZy.unigenes.level1
CAZy_Modules	D.1	D.2	D.3	D.4	D.5	D.6	D.7	D.8	D.9	D.10	D.11	D.14	D.15	D.16	D.18	D.20	D.22	D.23	D.24	D.25
AA: Auxiliary Activities	0.00201298911422169	0.00136138371181451	0.00168308031177592	0.00135683127053903	0.00122769540142812	0.00179931327448151	0.00130218766036521	0.00148759545075104	0.00119475467881796	0.00124271892480073	0.00159098707313268	0.00130517674804729	0.00141926712481101	0.00117080635703679	0.00126825589897036	0.00119646996268097	0.00149025379010723	0.00130108158037638	0.00137756425448929	0.0012535507803804
PL: Polysaccharide Lyases	0.00391975339077799	0.00208572928094557	0.00241199292267779	0.00178585468214838	0.00221261566963737	0.00157367255186859	0.00188249845034068	0.00174586358398928	0.00186837584758532	0.00197375013107595	0.00183688737301814	0.00206862346244647	0.00199774662037003	0.00222074024116606	0.00240553196602149	0.00176508592290145	0.00197253279592235	0.00204615284890429	0.00193610879452188	0.00196331279921451
CE: Carbohydrate Esterases	0.0059491894852222	0.0057204195266328	0.00626290585697485	0.00623123969314754	0.0067125107174961	0.00576315576487451	0.00636346360526152	0.00641449895400631	0.00607330027284334	0.00654964533533092	0.00650330022100262	0.00687578627321013	0.00673777450363575	0.00707266697876064	0.00749202079717272	0.00662615076677256	0.00702713115566506	0.0068193171091842	0.00671704068314377	0.00702519065489594
CBM: Carbohydrate-Binding Modules	0.0180627380840745	0.0213322288379107	0.0181521123354305	0.0192063080824359	0.0201928026951051	0.0188952326425505	0.0195753185906638	0.0211573998877452	0.0188999277247197	0.0201041441263937	0.0202285418977879	0.0209689197564112	0.0206318542950122	0.0198995066712815	0.0211992714726831	0.019676792418969	0.0198351061668525	0.0198613364142197	0.0203864203456981	0.0193021260709744
GT: GlycosylTransferases	0.0392023846263467	0.0402916479243623	0.0358535873766413	0.0344475079708622	0.0366234193048789	0.0333916200605527	0.0377273309191492	0.0367574891172932	0.0345317890115606	0.0366986700624349	0.0368932113949434	0.0375832497056921	0.0390810748206288	0.0357581247681584	0.0383141092811926	0.035427540124054	0.036479828667578	0.0366753294295369	0.0368430582218989	0.0344574102850537
GH: Glycoside Hydrolases	0.059285207019042	0.053994977780131	0.0605197661368902	0.0589086598193262	0.0627778860534646	0.0558282707478996	0.0603647833352326	0.0598465071951755	0.05713889723537	0.0626488445841016	0.0620364621023345	0.0642905894628579	0.065094243027371	0.0649330540397762	0.0682597568294729	0.0602486976934942	0.0650832578261186	0.0646575932422227	0.0621813707045253	0.0636340910988583
Others	0.871567738280315	0.875213612938203	0.875116555059609	0.878063598481541	0.87025307015799	0.882748734957773	0.872784417438987	0.87259064581104	0.880292955229103	0.870782226835862	0.870910609937781	0.866907654591335	0.865038039608171	0.86894510094382	0.861061053754487	0.875059263111128	0.868111889597756	0.868639189375556	0.870558436995723	0.872364318310623

## Sheet: CAZy.LEfSe.res.filter
Taxonomy	Abundace	Group	LDA_score	P-value
GH0	4.317999871751732	D.P	3.159185118934812	0.0014988733371516
GH3	4.390687179021966	D.Y	3.06365122427974	0.0283655056052102
GH78	4.0600585164129	D.P	2.748041413341888	0.0412500165939394
GH1	3.9898469218492	D.P	2.6826153636819066	0.0493661947519328
CE0	3.909027010580578	D.Y	2.669119138248453	0.0342937210364928
CBM48	4.125449139560314	D.Y	2.630478860932893	0.0342937210364928
GH20	3.7576040936064223	D.P	2.578730943613368	0.0493661947519328
GH39	3.911457765927909	D.P	2.5743949669438604	0.0191099222068444
GH25	3.6613868993309193	D.P	2.5262651191660166	0.0155644113866338
CBM72	3.563279616738217	D.Y	2.52153264509274	0.0126111440993139
GH53	3.564984001530738	D.Y	2.4790181104316997	0.0342937210364928
CE9	3.6079258097945326	D.P	2.4647709949127554	0.0081509715935026
GH109	3.426569117450581	D.P	2.3750281743640667	0.0283655056052102
GH163	3.283932925444196	D.P	2.3510171057054947	0.0101652018919562
CBM51	3.544541526634346	D.P	2.340030453883823	0.0283655056052102
CE8	4.005395549724582	D.Y	2.287045481618033	0.0283655056052102
CE20	3.646109356631557	D.P	2.2681831817175517	0.0283655056052102
GH141	3.291943247397435	D.P	2.220627867235258	0.0101652018919562
GH148	3.1839530903415265	D.P	2.2115048341228927	0.0155644113866338
GT68	3.392480054997825	D.P	2.173276084280872	0.0233422020128908
GH50	3.1333823140225934	D.P	2.1410700461732413	0.0233422020128908
GH117	3.303364813823165	D.P	2.1288010681391185	0.0342937210364928
CBM67	3.1866838485322053	D.P	2.121848311723534	0.0233422020128908
GH47	3.5960734784748216	D.P	2.089746258794393	0.0412500165939394
GH77	3.671865006477631	D.Y	2.0680247398398963	0.0493661947519328
GH123	3.0076843827920023	D.P	2.039099076348839	0.0412500165939394
GH89	3.313733962807403	D.Y	2.004049413321704	0.0493661947519328

## Sheet: eggNOG.unigenes.level1
Functional_Category	D.1	D.2	D.3	D.4	D.5	D.6	D.7	D.8	D.9	D.10	D.11	D.14	D.15	D.16	D.18	D.20	D.22	D.23	D.24	D.25
T: Signal transduction mechanisms	0.0230052962110934	0.0258498988906814	0.0247093714893609	0.0252022767818149	0.0258770950981729	0.0225350474214187	0.0264326940087007	0.0264390405968903	0.0248490027522566	0.0278523869533993	0.0257373018803505	0.0268321655318507	0.0279214269273371	0.0252964303864579	0.0266871327352015	0.0256147617677246	0.0261711236576363	0.0261636108541148	0.0255316689519779	0.0245284509999325
P: Inorganic ion transport and metabolism	0.0244328387482351	0.0243004584670131	0.0254981278702257	0.0249515030363708	0.0283825077621687	0.0221802435999665	0.0280052392482303	0.0251400549576723	0.0250664093233308	0.028875201142232	0.0261736916048203	0.0286207911571291	0.0293513242042752	0.0278027693041372	0.0300385368819611	0.0242099592910525	0.0267276342016502	0.0283980214924925	0.026300485454579	0.0254337270303484
C: Energy production and conversion	0.0294805801960546	0.0326386457422341	0.030804346796132	0.0302737613656092	0.0320371017271762	0.0267947407310429	0.0314687397457201	0.0321180275508194	0.0300349391984677	0.0319208126079715	0.0313317729058293	0.0348783655691812	0.032771872189417	0.0324679237487136	0.0324937835447223	0.0319132031874063	0.0323970440439515	0.0330711103597418	0.0342333674006766	0.0335574871412032
E: Amino acid transport and metabolism	0.0356344923808246	0.0376494421420753	0.0372767642407183	0.0368282762483657	0.039665877491095	0.0332577178076509	0.039195793895808	0.0375890839932712	0.0370890985636581	0.0406186068549709	0.0382613076102221	0.0420039277980723	0.0422579641822606	0.0400884001963417	0.042965749346093	0.0376893571756987	0.0405245270403426	0.0412092441423926	0.0395933501761788	0.0396355734112264
K: Transcription	0.036424326204402	0.0388548712363535	0.0383692025605022	0.0372085612218141	0.0395780618935173	0.0343593342343261	0.0409283714877356	0.0382818557262999	0.0378547450476261	0.0414615119456835	0.0387311301279582	0.041747573058304	0.0425512595225601	0.0396710123131303	0.0409478449702901	0.037748506812579	0.039460840081412	0.040500397154565	0.0389216957798848	0.0374624318541467
J: Translation, ribosomal structure and biogenesis	0.0416989081143738	0.050417883753173	0.0424456832386975	0.0420599914719356	0.0443390303614919	0.0395050189843611	0.0448531292063728	0.0457556911606806	0.0421877646763466	0.0427408752045532	0.0435062536772597	0.0461356058922244	0.0471540191740241	0.0438445066533029	0.0429837948770785	0.0444765167720507	0.0436977924628838	0.0472057346076633	0.0458953050426789	0.0436330102370544
M: Cell wall/membrane/envelope biogenesis	0.0473715091667647	0.0546008036019456	0.0452396176592943	0.0488018952478047	0.0550271934700847	0.0452236596193019	0.0530678076245864	0.0527986520967442	0.0506375520361416	0.0529288536357555	0.0514082107655094	0.0528984777106211	0.0535865633849093	0.0523365867252772	0.0565187330193516	0.0505791611664162	0.0500700763535978	0.0506384097713656	0.0516275735073765	0.0492991766753984
G: Carbohydrate transport and metabolism	0.0491682932714309	0.048283571284263	0.0533939418719161	0.0533579175536542	0.0579125268941532	0.0481744278734876	0.0547415358673864	0.0543167982139373	0.0522455395085747	0.0570662542609756	0.0552924876100665	0.0586811546254094	0.0572894400346528	0.0592409919044639	0.0616748903145402	0.055437368120989	0.0586022079420938	0.0584226759784356	0.0564140094726874	0.0583045704609547
S: Function unknown	0.0567252643049305	0.0611229134581945	0.0580861107584276	0.0578773745484696	0.0622479907216755	0.0571850083763357	0.0643079501538359	0.056923348354758	0.0605140492680447	0.0645926289078019	0.059592536607917	0.0599131326385163	0.06352277829879	0.0599355078173326	0.0625136402430961	0.056891792245642	0.0581806113795983	0.0592939367838071	0.0564869655966813	0.0536060854164264
L: Replication, recombination and repair	0.0569231675053255	0.0632702009883964	0.0599696224424446	0.0596661561887215	0.0630482399028956	0.0544360895364871	0.0653257108438074	0.0592970482189953	0.0597134335354087	0.0646859810453	0.0620995638050715	0.0624133277917275	0.0628284939990472	0.0607627131331573	0.0612276076123016	0.0584064906132269	0.0600697651708358	0.0623345946360136	0.0614490225138331	0.0569660922216756
Others	0.599135323896565	0.56301131043567	0.584207211072281	0.58377228633544	0.551884374677569	0.616348711815621	0.551673027917816	0.571340399129931	0.579807466090144	0.547256887441356	0.567865743404995	0.545875478226964	0.540764858082726	0.558553157817685	0.541948286455364	0.577032882847214	0.564098377665998	0.552762264219408	0.563546556103446	0.577573394551633

## Sheet: eggNOG.LEfSe.res.filter
Taxonomy	Abundace	Group	LDA_score	P-value
M: Cell wall/membrane/envelope biogenesis	4.935941995882269	D.Y	3.0541281829235927	0.0342937210364928
F: Nucleotide transport and metabolism	4.568862050582209	D.P	2.686972127245036	0.0002851180836316

## Sheet: CARA.ARO.per
Best_Hit_ARO	D.1	D.2	D.3	D.4	D.5	D.6	D.7	D.8	D.9	D.10	D.11	D.14	D.15	D.16	D.18	D.20	D.22	D.23	D.24	D.25
abcA	0	0.254804919201252	0.370383190780334	1.01345410145729	0.604259390418328	0	0.977972461214019	0.435714133901827	0.673650959224421	1.02237374575254	0.989801806658285	0.37050113328513	0.127599489357898	0.524173	1.16641158300312	0.228078293184962	0.230147671185097	0.767727646421668	0.113841595082771	0.430923178888378
bcr-1	0.131107377990957	0	1.85612359633122	0.743098521718932	0	2.12457942342794	0	2.70296843162928	0	0	0.979944378003809	0.134127394394505	0	0.243365883081286	0	0	0.101765977054635	0.135788563312676	0.13552570843187	1.36551978207617
OXA-347	0.63536652411002	0.45500878428795	0.47032786130836	0.876414710379734	0	0	0.0385261878660068	0.997637096331522	0.17250984871304	0	0.504215382704789	0.557144561331022	0.0927996286239256	0.822610722001191	2.11978515223502	0.701779363646037	0	0.292467674827302	2.68966405964788	0
MexJ	0.148709757443446	0.110756253459392	0.368774301748595	1.28077809972541	0.529487971595455	0.412511458553622	0.409737106033791	0.442926618594293	0.539485546747221	0.831501997668083	0.57187648972049	0.324555176559544	0.387587300386941	0.932401798965749	1.2222717278409	0.443485570081871	0.79004738976777	0.554469966860093	0.38064319343519	1.03043478590712
mphA	0.354430206546448	0.74283240064156	0.399252195700194	1.10919378711899	0.379022713367132	0.726217059600187	0.237194813354146	0.989885218244752	1.03972586990201	0.0885584934353882	0.478440122555821	0.567539049415556	0.476117497604096	0.279689149212821	0	1.16166742610998	0.297703455264304	0.223443120973471	0.822378089851658	1.40966392746053
IMP-83	0.63984093625164	0.816452381947673	0.0557289523164854	0.589568790596258	2.09484934295845	0.806239320517192	0.227620543544278	2.0197125122923	0.444079668963242	0.0370838691260688	0.304648370291356	0.390722781602127	1.1213628832949	0.893644807027576	0.0228253711750973	1.11305703873211	0.894737339635135	0.428420786453739	0.941164008643506	0.911966294375039
LRA-13	10.023336219541	0.223815131730829	4.50289934717202	0	0	0	0.143171644096647	0	0.291693173246204	0	0.0962627273610811	0	0.344863484751075	0	0	0.215749736796586	0	0	0	0.593635971966409
AAC(6')-I30	1.29503855641606	2.29338155994446	0.914723493194726	0.601590700982641	0	0	1.12454538127205	0	0.135331002007643	0	0	2.2399852999203	0	0.42589029539225	0	1.29891571064927	1.60307001570797	0	3.59435208612628	4.84734476419468
ACI-1	1.39836369209828	0.523020623623622	1.24832853188927	0.356157046578559	1.52070118822761	0.482046246372385	0.557615877007993	0.528314272952249	1.39082282414171	1.28245127756679	1.97456808474695	1.29468232273433	1.04094320265653	0.765108179792393	1.64534886112701	1.16239902053038	2.08209618317745	0.688710064099905	0.728985652723006	0.678203061306185
tet(40)	0.903411776468935	0.776358738191314	1.44037907525685	1.85615672326162	1.12321923326683	0.79121923702198	1.76366127445497	1.36160666844321	1.29719319833048	1.51188081821665	1.3071059117475	2.52552855839461	1.56432066280115	1.94107692323006	1.36952227050584	1.49676379902631	1.21666607423371	2.03419601020624	1.55300733676616	1.51614895853783
vanR gene in vanC cluster	1.08328507967494	0.348398311852844	1.0250842680424	1.94898324949164	1.07071312466871	0.568416115556218	1.72187456865902	0.864342179107615	1.53598343854592	2.17293086179576	1.28857945141978	0.846009722860085	2.00900990491841	2.82529052354273	3.05834723471217	2.15859813192911	1.11936700301403	1.64781956583439	1.32168526350385	2.23870333037374
APH(6)-Ic	1.78360552192846	1.16635862894287	1.60230011447161	2.06649791545812	1.47034789590785	2.03370795229704	1.52056921505832	2.68292703803353	1.39527538033137	1.55951023861538	1.71115825222849	2.57969506454199	2.39932667808235	0.961212163395054	1.09040506398301	2.26217443993343	1.51920487051076	2.97961320074203	2.27654815079649	2.29734726187812
tet32	1.43255295982931	1.19688638804494	1.96173056891505	2.05654857113373	2.50362132457369	1.73894417392538	2.31498	2.37472054716778	1.34686307760562	1.75517301979488	1.74916166077943	2.46930077310154	2.46725575125622	2.06440885200143	1.22229862642646	2.04465700433191	1.51482339167362	2.23726714179613	2.06501725619919	1.8052098885016
sul2	4.38339385980414	0.137004483210232	0.752272130516065	0.333195766396039	0.510380094911525	0.736582614516626	0.311608872445643	0.105440873803495	3.30578731808484	4.5634973065727	1.07609621539141	4.24572377109077	0.211102096364169	0.8517805907845	6.40679354305374	1.17393239139319	9.00142515425534	0.366928654539768	4.85500920205934	0.791369130275808
tetO	1.89035329258758	1.41038504104755	2.40749074007217	2.76985640605027	3.20076785132014	1.83356457970746	3.11219361355086	2.50949279652318	2.04508404049519	2.67374696398956	2.97181088625037	3.89053273365562	2.27286590418755	3.03446835466978	2.08167385116887	2.10378467307587	1.95955159098873	4.25728971429765	2.75265419360293	1.58556457887403
tetW	4.91517322298789	5.65967975044924	5.82896976754279	5.65043154396883	5.71729017150759	4.71360535224766	6.07784940185893	6.30248659626812	4.88743156444673	6.07274609620881	5.9129927688877	8.06917727144282	5.47055236184144	7.18279892873973	5.41646057985058	7.72009956696418	4.73641980748735	8.48261290344539	5.81851886268772	7.40811033584294
qacG	6.91907974113716	10.5486602024946	6.01382003152995	7.14885	2.42090057297225	10.4930722444067	9.36137243936408	5.52754058470414	5.95526900653939	3.87984163769001	4.63986086633434	6.59752656892228	17.5754356726726	4.87412192535509	4.69089684974873	6.55076115951141	10.7282983029764	10.4951284248869	7.38208984579622	10.4033031344605
lnuC	12.2331704663894	14.7004311486883	7.60340013600135	14.8438945488559	5.75478834917454	8.47421810368357	9.0007671418472	11.7543238183897	8.19229771997387	5.54263683617172	6.27842325265469	6.86566482257292	10.9251008847015	6.56589599634236	3.97493845440603	10.3256552569714	5.57777152956057	7.80635972106495	8.61837655599954	6.65581884471787
tetQ	9.61274011312239	4.27221532491405	12.976657200236	6.99966028355779	13.9793834058027	8.59797184444175	10.3442482498785	9.14271427105105	13.7789644159223	17.8130484980401	14.6682731443708	15.8857225143435	6.12020444092175	11.3965629376307	17.4780512864374	7.41840863112481	18.909590684562	9.01320865030563	12.5215256463741	5.29544444247006
CfxA2	16.5307422977243	6.0601914830996	17.3615425086123	8.08960063052858	30.8711378667164	9.94243343849058	14.8172108668486	6.56965791280367	18.8995548329234	22.6035614736849	24.7376037226817	11.3788615402952	11.3121593176085	13.4055717564994	17.9806067766806	9.75112270670011	15.8596466245492	14.5230015646289	12.4102543258243	4.47476158744369
Others	23.6862983979476	48.3033584442277	30.8398119883622	39.6660644465247	26.2491295026108	45.5246708352337	35.937283177254	42.6875884297583	32.6729971138555	26.5894568656707	27.7591765052112	28.7669989395361	34.081392837969	40.0099275410839	29.0533627676454	40.668910079307	21.8576669343959	33.0655466253032	29.018758966448	44.2605267404493

## Sheet: CARA.circos.top.tran
Index	CfxA2	tetQ	lnuC	qacG	tetW	sul2	tetO	tet32	APH(6)-Ic	vanR gene in vanC cluster	tet(40)	ACI-1	LRA-13	AAC(6')-I30	IMP-83	MexJ	OXA-347	mphA	abcA	ParS
D.22	42.2829271663227	50.4142913514024	14.8707290217762	28.6023936410519	12.6276264843832	23.9984290445249	5.22430159775287	4.03862511292228	4.05030644195422	2.98431072149897	3.24371685072284	5.55101405161813	0	4.27389678479817	2.38543232774312	2.1063215991071	0	0.793698233894979	0.613589788511119	2.88046317384386
D.1	42.6122365335409	24.7793080345955	31.5341406986106	17.8357061778379	12.6701221402574	11.2993241688462	4.87287141647528	3.69277340797178	4.5977016043259	2.7924456879785	2.32877602304527	3.60464	25.8377250186212	3.33829469313386	1.6493544469053	0.383337616962184	1.63782049972415	0.913634942943133	0	0
D.10	57.0242007790618	44.9387082306463	13.982948490628	9.78805347980995	15.3203066283882	11.5127780623275	6.74532125764568	4.42794551643101	3.9343280069974	5.48186381541322	3.81416864029896	3.23536444584061	0	0	0.0935550798563895	2.09771088146517	0	0.22341511607496	2.57924158619462	1.39708919252208
D.18	43.1055761896851	41.9007812546044	9.52926753383682	11.245661176298	12.9850820443935	15.3592440250601	4.99047400947614	2.93026187727464	2.61406854323163	7.33188937268644	3.28320658518167	3.94445591146037	0	0	0.0547201097530279	2.93019739229682	5.08183964647596	0	2.79628179316396	2.3639087413308
D.5	68.8832962751479	31.1924365419646	12.8407573626998	5.4017967248468	12.7570870395273	1.13881980776072	7.14192787976769	5.58637294828456	3.28081232958238	2.3891004507405	2.50625822608504	3.3931664892595	0	0	4.67427305614097	1.18145553879502	0	0.845719842676326	1.34829428046778	0.755509726124185
D.9	44.6821411182548	32.5760917618618	19.3681494639739	14.0793882448396	11.5548174969708	7.81550977043604	4.83496751663767	3.1842404031499	3.29869629173429	3.63135689507642	3.06681136449166	3.28816960230894	0.68961812304245	0.31994822009493	1.04988877313648	1.27544640834747	0.407846082758372	2.45810964617709	1.59263895317144	1.85569967655059
D.11	53.8973204346129	31.9586580312023	13.6791822549161	10.1091468150389	12.8829966542023	2.34455621448274	6.47486496278725	3.81100479981124	3.72820446428807	2.80750635256359	2.84787107745757	4.30211147274491	0.209733453597725	0	0.663755916601602	1.24598205877257	1.09856469342597	1.04240656788123	2.15654134241411	0.68979002516585
D.24	27.0029370495042	27.2450475160054	18.7523537794316	16.0623708560928	12.6603	10.5638050934355	5.98938151930073	4.49318196962761	4.95344291842625	2.87579795164927	3.37912167237795	1.58616843568705	0	7.82079565552945	2.04783816764945	0.828225104884789	5.85232400401769	1.78937701098893	0.247703015984005	0.825676719946682
D.14	23.1424876421843	32.3086044832764	13.9634850770538	13.4181	16.4112055169726	8.63501234782116	7.91261985140587	5.02209842557377	5.24661987847847	1.72062639897008	5.13645528119456	2.63314300365908	0	4.55571341109185	0.794657454326711	0.660084854371233	1.13312839600462	1.15426885115396	0.753530383343073	1.14571871151578
D.3	37.0958327814281	27.7267935912421	16.2459332098791	12.8495300550958	12.4545666191529	1.60735494244878	5.14400571678765	4.19156472476966	3.42358157880366	2.19026359986793	3.07761025790714	2.66726222351952	9.62119587769542	1.95445938792379	0.119074206407121	0.787947834990335	1.0049339617656	0.853068941424154	0.791385494890408	0.476296825628486
D.15	22.8427127974018	12.3585664222164	22.0611233262435	35.4901852146957	11.0467199883028	0.426279759927886	4.58961208189024	4.98214469415717	4.84497509942831	4.05680604177422	3.15884232356818	2.10198300334031	0.696384953155465	0	2.26437495844844	0.782657416509134	0.187390860121834	0.961426987565381	0.257662432667522	1.07359346944801
D.7	28.9793216500727	20.2311555093086	17.6035914211479	18.3088588968806	11.8869842873899	0.609440860683342	6.08679059607488	4.52760431516544	2.97391086422094	3.36762143797868	3.44934737134358	1.09057838227545	0.280013368422076	2.19937224399624	0.445177503702285	0.801358872086336	0.0753490518663041	0.46390274469926	1.91270670122157	0.431687276317367
D.23	26.8840744727472	16.6846895605508	14.4506461125295	19.4279269970535	15.7024838154068	0.679235434282219	7.88082912625945	4.1414893600209	5.51567407276364	3.05034078034087	3.7655767499015	1.27489710518843	0	0	0.793065832668286	1.02640021180424	0.541397913918721	0.413623965950963	1.42116952403664	0.307920063541273
D.4	13.3792587180245	11.5766241313054	24.5500754144447	11.8233734471977	9.34515669536901	0.551067050892445	4.5810203940689	3.40129218438115	3.41774724290263	3.22339165095976	3.06986737120237	0.589042338189033	0	0.994961061542359	0.975078219769266	2.11825803760183	1.44948801430347	1.83447753777688	1.67613523108547	0.799414601827974
D.16	21.8712035249004	18.5935036580899	10.7122657852851	7.95213472211184	11.7187435271262	1.38968087284868	4.95073810952343	3.36808507543432	1.56821859135032	4.60946427200442	3.16686891216478	1.24827474894478	0	0.694840436424341	1.45798238288453	1.52121445340638	1.34209020319708	0.456313122427925	0.855188229445343	1.11174469827895
D.6	16.4481327592109	14.2239405707105	14.0192102126918	17.3590747572754	7.79789043476531	1.21855566915773	3.03333321929622	2.8767992072093	3.36443775055567	0.940351654248842	1.30894304022163	0.797466807845783	0	0	1.33379131593925	0.682432854789699	0	1.20140755099901	0	0.552411903351506
D.20	14.2172467525366	10.8161233523786	15.0549216829279	9.55108356473794	11.2559921353737	1.71160665097203	3.06734175242946	2.98113294532897	3.29827581676477	3.1472603929098	2.18229847998934	1.6947908663309	0.31456554666513	1.89383373838155	1.62284970103276	0.646606957033878	1.02320221772394	1.69372419342456	0.33254072076028	0.387964174220327
D.8	9.92586719761989	13.8134083820977	17.7591982364521	8.35136844283769	9.52220736599049	0.159306941771622	3.79150521416461	3.58788251922655	4.05354096573648	1.30590447737061	2.05720406537777	0.798211624034654	0	0	3.05151325083671	0.669202392698338	1.50729512267403	1.49558308021418	0.658305300920888	0.451369668352929
D.25	6.31688404956653	7.47541693123238	9.39581586088953	14.6860247967805	10.4578027462349	1.11715159314541	2.23829301340919	2.5483595780373	3.24309485349891	3.16030900931821	2.1403011056117	0.957398515342945	0.838017742238143	6.84284832282732	1.28739492062435	1.45463326615658	0	1.98997944462819	0.608321069651345	2.17046595239679
D.2	9.02561099135009	6.36272858728824	21.8937591861907	15.7104117474117	8.42911777715797	0.204044570699613	2.10052549725768	1.78255604125078	1.73709020426175	0.518879253501496	1.15625256729781	0.778949097969048	0.333334073455223	3.41559666431651	1.21596514119581	0.164952355279797	0.67765718229908	1.10632086439161	0.379488022087485	0
