# Supplementary material for: Gut microbial signatures and cardiac-microbiota axis in Yili horses with divergent exercise-induced cardiac remodeling
Source: Front Microbiol. 2025 Dec 3;16:1689293. doi: 10.3389/fmicb.2025.1689293 (PMC12711142; doi:10.3389/fmicb.2025.1689293)
Supplement: Supplementary file 1 [file Data_Sheet_1.zip › Supplementary Table/Supplementary Table S6.xlsx]

## Sheet: A-dbRDA.envfit
Environment	dbRDA1	dbRDA2	R2	P-value	VIF
RVDd	0.8255210617192327	-0.564371	0.005471509176537994	0.956	4.7673
IVSd	0.11747000214968764	-0.993076	0.15398684737913315	0.234	1.69184
LVIDd	0.21622052114071338	-0.976345	0.11347141305331447	0.345	3.26939
LVFWd	0.8382578271022766	-0.545274	0.27873490655605276	0.05	1.97592
RVDs	0.7507388894420651	-0.660599	0.049917231869128866	0.66	4.80122
IVSs	0.8871159182770479	-0.461547	0.08145714531861616	0.488	1.63517
LVIDS	0.285884281370494	-0.958264	0.08757558899999858	0.447	2.99347
LVFWs	0.8478771343741877	-0.530193	0.130797936309425	0.314	2.90301

## Sheet: B-dbRDA.envfit
Environment	dbRDA1	dbRDA2	R2	P-value	VIF
LV_minor	0.755424	-0.655236	0.182573	0.168	2.7765
MVD	-0.863863	0.503727	0.0143683	0.893	3.77641
LADd	-0.866849	-0.498572	0.0320976	0.768	3.4798
LADs	0.952447	-0.304705	0.0434263	0.693
AODd	-0.948338	-0.317262	0.0738125	0.511	4.22832
PAd	0.345292	-0.938495	0.1135	0.338	2.47203
AODs	-0.0271422	-0.999632	0.085428	0.464	3.22539
PAs	-0.220904	0.975296	0.0340378	0.751	3.2264
EDV	-0.481372	-0.876517	0.106476	0.387	5.60881
ESV	-0.334002	-0.942572	0.0449536	0.684	6.15157
AOD_LAD	0.480691	0.87689	0.0615493	0.534	3.03166
MWTd	-0.0770537	-0.997027	0.336496	0.031	2.02125
RWTd	0.428792	-0.903403	0.0796045	0.496
LVM	-0.173152	-0.984895	0.439043	0.008
LV_MASS_I	-0.220403	-0.975409	0.521903	0.002

## Sheet: C-dbRDA.envfit
Environment	dbRDA1	dbRDA2	R2	P-value
EF	0.17888663068693372	-0.98387	0.07123009222510379	0.53
ET	0.5777591236833047	-0.816207	0.31923534100483675	0.041
SV	-0.32585	-0.945421	0.06477350917021217	0.577
SI	-0.449897	-0.89308	0.08716826608531521	0.468
CO	0.24563514585058752	-0.969362	0.2165864613573662	0.112
CI	0.1875102574213615	-0.982263	0.23167474030606292	0.09
FS	0.2024193245205621	-0.979299	0.07493897107019211	0.517
VTI	0.1875102574213514	-0.982263	0.23167474030605287	0.09
Environment	dbRDA1	dbRDA2	R2	P-value	VIF
EF	0.17888663068693372	-0.98387	0.07123009222510379	0.53	2.27346
ET	0.5777591236833047	-0.816207	0.31923534100483675	0.041	1.11853
SV	-0.32585	-0.945421	0.06477350917021217	0.577
SI	-0.449897	-0.89308	0.08716826608531521	0.468	1.80458
CO	0.24563514585058752	-0.969362	0.2165864613573662	0.112
CI	0.1875102574213615	-0.982263	0.23167474030606292	0.09
FS	0.2024193245205621	-0.979299	0.07493897107019211	0.517
VTI	0.1875102574213514	-0.982263	0.23167474030605287	0.09
Racing_result	0.3755631242387916	0.9267968168439067	0.16850900170417532	0.215	1.45336
